# Supplementary material for: HIV treatment and monitoring patterns in routine practice: a multi-country retrospective chart review of patient care
Source: F1000Res. 2019 Jan 4;7:713. Originally published 2018 Jun 8. [Version 3] doi: 10.12688/f1000research.15169.3 (PMC6317496; doi:10.12688/f1000research.15169.3)
Supplement: De-identified data collected from clinical records used to create Tables 2 and 3 and Figure 1 — Scheme used to code the data is available as Supplementary File 2 [file f1000research-7-19421-s0000.tgz]

Archive with 1 entries (1 files):
- dba014c3-cb55-48c8-b71d-9fd3fe8b0389_data.xlsx
