# Supplementary material for: HIV treatment and monitoring patterns in routine practice: a multi-country retrospective chart review of patient care
Source: F1000Res. 2019 Jan 4;7:713. Originally published 2018 Jun 8. [Version 3] doi: 10.12688/f1000research.15169.3 (PMC6317496; doi:10.12688/f1000research.15169.3)
Supplement: De-identified data collected from clinical records used to create Tables 2 and 3 and Figure 1 — Scheme used to code the data is available as Supplementary File 2 [file f1000research-7-19421-s0000.tgz › dba014c3-cb55-48c8-b71d-9fd3fe8b0389_data.xlsx]

## Sheet: F1_Demog
ptid	dtFirstVisit	age	gender	height	weight	bmi	modeInfection	modeDx	dtHxTB	dtHxHepB	dtHxHepC	dtLastVisit	dtDeath
AM658	2007-08-08	42	F	168	74	26.2188	1	1				2017-01-28
AM101	2004-07-24	36	F	160	60	23.4375	1	1				2017-01-27
AM159	2005-05-10	4	F	154	45	18.9745	1	1				2017-01-25
AM730	2007-12-19	23	F	171	62	21.2031	1	1				2017-01-27
AM813	2008-05-06	31	F	172	59	19.9432	1	1				2017-01-27
AM1660	2008-03-04	21	F	155	54	22.4766	1	1				2017-01-25
AM47	2005-07-06	38	F	167	57	20.4382	1	1				2017-01-27
AM2342	2010-01-28	43	M	170	60	20.7612	1	1				2017-01-26
AM1010	2009-02-04	26	F	162	49	18.6709	1	1				2017-01-27
AM1177	2010-02-19	30	F	173	61	20.3816	1	1				2017-01-26
AM1197	2010-02-24	23	F	167	54	19.3625	1	1				2017-01-02
AM1216	2010-06-14	23	M	181	51	15.5673	1	1				2016-01-12
AM889	2010-09-23	47	F	161	56	21.6041	1	1				2016-01-12
AM961	2009-07-01	28	M	173	61	20.3816	1	1				2017-01-26
AM1560	2012-09-21	31	F	162	56	21.3382	1	1				2017-01-26
AM2286	2012-07-12	73	F	169	57	19.9573	1	1
AM1665	2013-02-16	36	F	166	57	20.6852	1	1				2016-01-01
AM1353	2011-06-23	36	M	171	58	19.8352	1	1				2017-01-27
AM915	2008-05-11	30	M	164.5	49	18.1077	1	1				2017-01-26
AM1384	2011-01-09	2	M	153.5	37	15.7031	1	1				2017-01-18
AM1369	2013-03-28	32	M	165	56	20.5693	1	1
AM1533	2007-03-30	-4	F	118.2	25	17.8939	1	1				2017-01-25
AM592	2012-05-31	54	F	155	51	21.2279	1	1				2016-01-12
AM448	2012-01-26	10	F	154	52	21.9261	1	1				2017-02-02
AM1297	2010-02-12	16	F	166	50	18.1449	1	1				2017-01-27
AM766	2008-02-20	22	F	156	56	23.0112	1	1				2017-01-27
AM1583	2008-07-24	36	M	173	57	19.0451	1	1				2017-01-27
AM1469	2012-02-02	51	F	170	60	20.7612	1	1				2017-01-26
AM1281	2010-07-10	23	M	175	60	19.5918	1	1				2017-01-27
AM722	2007-11-12	29	M	177	61	19.4708	1	1				2017-01-27
AM1223	2010-06-17	28	M	152	47	20.3428	1	1				2016-11-15
AM2119	2015-08-05	31	M	176	62	20.0155	1	1				2017-01-27
AM1102	2009-08-09	16	F	157	62	25.1532	1	1				2017-01-27
AM993	2010-03-16	31	F	159	56	22.151	1	1				2016-01-12
AM1227	2010-12-06	21	F	167	58	20.7967	1	1				2016-11-17
AM431	2011-11-16	33	M	165	50	18.3655	1	1				2017-01-19
AM1328	2011-12-15	1	M	124	25	16.2591	1	1				2017-01-27
AM1610	2013-05-09	48	F	158	80	32.0461	1	1				2017-01-25
AM1327	2013-10-31	38	F	168	69	24.4473	1	1				2017-01-28
AM1331	2013-10-10	26	F	153	61	26.0584	1	1				2017-01-26
AM1467	2013-12-19	30	M	173	72	24.0569	1	1				2017-01-25
AM1635	2013-07-16	26	F	166	61	22.1367	1	1				2016-09-29
AM1194	2014-03-13	39	F	169	52	18.2066	1	1				2017-01-13
AM1838	2014-02-27	40	M	168	49	17.3611	1	1				2017-01-27
AM1800	2007-10-08	38	M	169	57	19.9573	1	1				2016-01-12
AM1440	2014-10-04	37	F	170	77	26.6436	1	1				2017-01-26
AM1426	2014-01-05	57	F	170	82	28.3737	1	1				2017-01-26
AM1815	2014-01-05	24	F	165	56	20.5693	1	1				2017-12-01
AM1970	2014-07-08	39	M	162	64	24.3865	1	1				2017-05-01
AM28	2008-04-07	41	F	168	60	21.2585	1	1				2017-01-26
AM1542	2015-03-03	33	F	176	58	18.7242	1	1				2017-01-26
AM2083	2015-02-16	26	M	162	50	19.052	1	1				2016-01-12
AM1698	2015-02-19	26	M	174	56	18.4965	1	1				2017-01-13
AM1047	2014-12-18	32	F	161	61	23.533	1	1				2017-01-26
AM1988	2014-08-09	33	F	172	57	19.2672	1	1				2016-11-18
AM1195	2010-03-24	2	M	125	20	12.8	1	1				2017-01-28
AM1572	2014-01-08	21	M	174	69	22.7903	1	1				2017-01-27
AM379	2006-07-20	31	F	174	56	18.4965	1	1				2017-01-26
AM1454	2009-10-08	39	F	172	61	20.6193	1	1				2017-01-19
AM2215	2014-01-10	8	F	140	32	16.3265	1	1				2017-01-18
AM938	2014-11-21	36	M	168	55	19.487	1	1				2017-01-26
AM976	2009-03-05	31	F	172	77	26.0276	1	1				2017-01-20
AM1548	2015-12-06	21	F	169	58	20.3074	1	1				2017-01-27
AM2128	2015-04-06	30	M	174	57	18.8268	1	1				2017-01-26
AM1992	2015-04-16	30	M	181	61	18.6197	1	1				2017-01-28
AM2091	2015-10-04	30	M	178	64	20.1995	1	1				2017-01-27
AM1319	2015-04-24	43	F	166	49	17.782	1	1				2017-01-26
AM1830	2015-02-04	37	M	164	67	24.9108	1	1				2017-01-26
AM2242	2016-02-15	3	M	101	15	14.7044	1	1				2017-01-26
AM2277	2015-12-15	35	F	159	59	23.3377	1	1				2017-01-27
AM2224	2015-12-30	37	M	160	47	18.3594	1	1				2017-01-20
AM2207	2015-01-10	9	M	134	26	14.4798	1	1				2017-01-17
AM2200	2015-10-22	45	F	173	84	28.0664	1	1				2017-01-26
AM2168	2015-08-13	0	F	70	8	16.3265	1	1				2016-10-14
AM2181	2015-08-28	52	M	177	66	21.0667	1	1				2017-01-17
AM2177	2015-12-08	48	M	177	61	19.4708	1	1				2017-01-26
AM2132	2015-01-06	43	M	165	59	21.6713	1	1				2017-01-26
AM2117	2015-11-03	26	F	152	49	21.2084	1	1				2016-11-11
AM2246	2016-10-03	39	M	178	64	20.1995	1	1				2016-01-26
AM2159	2015-01-27	30	F	156	49	20.1348	1	1				2017-01-19
AM2352	2016-02-12	28	F	159	49	19.3821	1	1				2017-01-27
AM2371	2017-01-13	55	M	175	60	19.5918	1	1				2017-01-13
AM1638	2013-03-14	35	M	161	48	18.5178	1	1				2017-01-19
AM2248	2016-11-03	31	F	168	64	22.6757	1	1				2017-01-27
AM2268	2016-06-04	22	F	166	53	19.2336	1	1				2017-01-25
AM1662	2013-04-15	27	F	171	72	24.623	1	1				2016-07-12
AM2271	2011-06-15	29	F	175	60	19.5918	1	1				2017-01-02
AM1130	2012-03-22	18	F	159	53	20.9644	1	1				2017-11-01
AM2208	2015-07-20	22	F	165	42	15.427	1	1				2017-01-25
AM1634	2013-07-26	24	F	166	50	18.1449	1	1				2017-11-01
AM2316	2016-10-08	1	F		6.9		1	1				2016-12-14
AM2182	2015-09-24	21	F	150	47	20.8889	1	1				2017-11-01
AM2305	2016-07-15	23	F	153	55	23.4952	1	1				2017-04-01
AM2278	2013-05-22	19	F	177	60	19.1516	1	1				2017-01-02
AM1844	2014-01-29	37	F	166	50	18.1449	1	1				2017-01-02
AM1891	2014-04-17	26	F	162	52	19.8141	1	1				2017-01-02
AM1646	2014-05-23	24	F	172	56	18.9292	1	1				2017-01-18
AM2166	2015-06-08	29	F	165	70	25.7117	1	1				2017-01-18
AM2222	2015-12-21	27	F	177	65	20.7476	1	1				2017-11-01
AM1725	2013-07-19	25	F	164	70	26.0262	1	1				2016-12-14
AM493	2012-05-07	24	F	172	60	20.2812	1	1				2017-01-18
AM1835	2014-03-17	26	F	164	60	22.3081	1	1				2017-01-18
AM1357	2011-07-18	22	F	167	54	19.3625	1	1				2016-09-11
AM1347	2011-02-06	13	F	159	51	20.1733	1	1				2017-01-18
AM2056	2015-05-01	27	F	175	67	21.8776	1	1				2017-11-01
AM1690	2007-12-16	38	M	175	74	24.1633	1	1				2017-01-19
AM69	2005-05-13	23	F	158	59	23.634	1	1				2016-10-28
AM738	2007-02-20	47	M	176	60	19.3698	1	1				2017-01-27
AM536	2006-12-13	44	F	175	51	16.6531	1	1				2017-01-27
AM2027	2013-05-24	33	F	165	62	22.7732	1	1				2017-01-02
AM73	2007-04-16	26	F	156	52	21.3675	1	1				2017-01-02
AM2176	2015-08-24	20	F	165	69	25.3444	1	1				2017-01-02
AM2004	2014-07-10	21	F	155	55	22.8928	1	1				2017-01-02
AM1632	2015-05-14	22	F	160	50	19.5312	1	1				2017-01-02
AM386	2015-02-07	26	F	158	50	20.0288	1	1				2017-01-02
AM2312	2016-07-28	26	F	165	51	18.7328	1	1				2017-01-02
AM2260	2016-03-21	26	F	178	52	16.4121	1	1				2017-04-01
AM2057	2013-10-04	28	F	157	47	19.0677	1	1				2017-04-01
AM1634	2013-07-26	24	F	166	50	18.1449	1	1				2017-11-01
AM2208	2015-07-20	22	F	165	42	15.427	1	1				2017-01-25
AM1130	2012-03-22	18	F	159	53	20.9644	1	1				2017-11-01
AM2271	2016-04-20	34	F	175	60	19.5918	1	1				2017-01-02
AM1662	2013-04-15	27	F	171	66	22.571	1	1				2017-04-01
AM2268	2016-06-04	22	F	166	53	19.2336	1	1				2017-01-25
AM459	2012-01-03	28	F	159	56	22.151	1	1				2017-01-17
AM1232	2014-08-28	7	M	128	23	14.0381	1	1				2016-12-14
AM1285	2010-04-10	24	F	153	49	20.9321	1	1				2016-01-12
AM1257	2011-01-09	59	M	181	54	16.483	1	1				2017-01-20
AM32	2004-11-30	51	F	181	62	18.9249	1	1				2012-08-12
AM4	2009-07-15	39	F	166	49	17.782	1	1				2017-01-13
AM10	2004-10-12	24	M	177	53	16.9172	1	1				2016-12-16
AM18	2005-11-05	37	M	165	48	17.6309	1	1				2017-12-01
AM15	2005-08-17	44	M	175	50	16.3265	1	1				2017-12-01
AM2	2006-12-20	31	F	159	60	23.7332	1	1				2017-12-01
AM19	2005-05-15	24	F	175	75	24.4898	1	1				2016-02-12
AM26	2004-01-03	31	F	161	52	20.061	1	1				2016-11-24
AM25	2005-06-07	14	F	164	57	21.1927	1	1				2017-02-02
AM35	2004-11-29	42	F	152	52	22.5069	1	1				2017-12-01
AM36	2012-01-03	32	F	166	58	21.048	1	1				2017-05-01
AM37	2004-09-03	31	F	156	41	16.8475	1	1				2016-12-22
AM43	2004-11-11	26	F	158	48	19.2277	1	1				2017-03-02
AM47	2005-01-31	38	F	167	57	20.4382	1	1				2017-01-27
AM53	2006-01-11	26	M	173	56	18.7109	1	1				2016-11-18
AM57	2017-01-11	34	F	169	57	19.9573	1	1				2017-05-01
AM99	2005-06-02	32	F	180	42	12.963	1	1				2017-01-20
AM36	2001-08-15	39	F	171	58	19.8352	1	1				2016-12-15
AM100	2005-01-08	34	M	173	67	22.3863	1	1				2016-12-16
AM108	2010-05-05	30	F	158	55	22.0317	1	1				2016-10-21
AM89	2003-07-08	26	F	168	57	20.1956	1	1				2016-12-29
AM67	2004-03-26	74	M	169	50	17.5064	1	1				2017-01-16
AM61	2002-08-11	23	F	164	63	23.4236	1	1				2017-02-02
AM65	2001-08-18	41	F	175	57	18.6122	1	1				2017-01-13
AM120	2005-06-15	41	M	168	53	18.7783	1	1				2016-11-18
AM121	2008-11-06	26	F	157	51	20.6905	1	1				2016-12-23
AM94	2007-07-18	39	F	167	47	16.8525	1	1				2017-02-02
AM96	2001-08-22	34	F	162	68	25.9107	1	1				2016-12-22
AM75	2004-04-29	27	F	172	55	18.5911	1	1				2017-01-20
AM85	2016-06-01	33	F	160	69	26.9531	1	1				2016-12-22
AM213	2006-02-22	34	F	170	53	18.3391	1	1				2017-06-01
AM175	2002-08-11	22	F	181	61	18.6197	1	1				2016-11-18
AM183	2005-01-11	26	F	171	50	17.0993	1	1				2016-12-22
AM200	2009-08-09	45	F	162	55	20.9572	1	1				2017-06-01
AM196	2005-12-14	60	F	154	40	16.8663	1	1				2016-09-12
AM128	2008-09-01	2	F	156	45	18.4911	1	1				2017-05-01
AM136	2005-01-06	46	M	173	61	20.3816	1	1				2017-01-19
AM140	2010-01-23	30	F	159	45	17.7999	1	1				2017-02-02
AM151	2005-11-30	37	F	163	45	16.937	1	1				2017-02-16
AM154	2005-07-22	35	F	168	68	24.093	1	1				2017-05-01
AM156	2005-09-30	17	F	162	67	25.5296	1	1				2016-11-17
AM422	2015-11-12	35	F	167	72	25.8166	1	1				2016-02-12
AM421	2014-04-09	25	F	156	40	16.4366	1	1				2017-12-22
AM420	2011-11-10	42	M	171	66	22.571	1	1				2016-12-30
AM401	2006-08-28	51	F	142	48	23.8048	1	1				2016-01-13
AM224	2006-02-02	61	F	170	53	18.3391	1	1				2017-03-01
AM235	2009-12-21	32	F	164	49	18.2183	1	1				2016-12-22
AM240	2006-12-02	35	F	163	61	22.9591	1	1				2016-12-29
AM244	2006-01-03	33	F	152	35	15.1489	1	1				2017-01-19
AM421	2014-04-09	25	F	156	39	16.0256	1	1				2016-12-22
AM249	2006-01-30	44	M	174	72	23.7812	1	1				2017-03-02
AM259	2012-12-02	52	M	178	79	24.9337	1	1				2016-12-23
AM284	2006-05-04	43	F	181	68	20.7564	1	1				2016-12-29
AM353	2016-06-16	43	F	159	52	20.5688	1	1				2016-09-16
AM379	0206-07-20	-1769	F	174	56	18.4965	1	1				2017-01-26
AM386	2011-03-03	44	F	162	54	20.5761	1	1				2017-02-02
AM390	2006-10-08	38	M	178	57	17.9902	1	1				2016-11-18
AM1405	2011-11-17	31	M	166	57	20.6852	1	1				2017-06-01
AM1438	2012-07-06	70	F	174	52	17.1753	1	1				2017-01-26
AM1435	2013-08-11	32	F	171	52	17.7832	1	1				2016-09-16
AM1472	2012-12-04	58	M	164	63	23.4236	1	1				2017-02-16
AM1479	2012-02-08	34	F	156	45	18.4911	1	1				2017-01-20
AM1482	2007-03-09	20	F	160	60	23.4375	1	1				2016-02-12
AM1477	2012-04-25	40	F	153	54	23.0681	1	1				2016-03-11
AM1481	2012-03-26	0	M	117	19	13.8798	1	1				2017-02-02
AM1485	2013-07-25	41	F	160	33	12.8906	1	1				2016-09-12
AM1492	2012-10-05	7	M	145.5	36	17.005	1	1				2017-01-18
AM1456	2012-02-02	28	F	170	60	20.7612	1	1				2017-05-01
AM1455	2012-05-01	38	M	181	60	18.3145	1	1				2017-02-02
AM1452	2011-12-29	15	F	152	51	22.0741	1	1				2017-02-02
AM1451	2011-08-13	0	M	109	16	13.4669	1	1				2016-04-11
AM1447	2012-12-22	20	F	170	60	20.7612	1	1				2017-01-18
AM1444	2012-12-22	28	M	178.4	64	20.109	1	1				2016-01-12
AM1474	2012-04-20	21	F	159	70	27.6888	1	1				2017-02-24
AM1747	2013-08-21	36	F	172	54	18.2531	1	1				2017-09-02
AM1746	2015-04-17	36	M		56		1	1				2016-09-12
AM1745	2013-09-19	43	F		45		1	1				2017-03-02
AM1743	2013-08-19	22	F	160	86	33.5938	1	1				2017-02-02
AM1734	2013-01-08	28	M	177	55	17.5556	1	1				2016-12-29
AM1733	2013-09-29	12	M	176	64	20.6612	1	1				2016-12-17
AM1738	2013-06-08	33	F	163	53	19.9481	1	1				2016-02-12
AM1732	2013-07-31	36	F	178	62	19.5682	1	1				2017-02-24
AM1728	2013-07-25	25	F	174	79	26.0933	1	1				2017-03-02
AM1718	2016-01-16	49	F	161	43	16.5889	1	1				2017-09-02
AM1714	2014-12-17	34	M	152	54	23.3726	1	1				2017-09-02
AM1712	2013-05-09	40	M	181	69	21.0616	1	1				2017-02-17
AM1708	2012-04-14	35	M	166	56	20.3223	1	1				2017-02-17
AM1717	2013-04-07	28	M	171	53	18.1252	1	1				2017-02-02
AM1701	2013-06-06	35	M	180	65	20.0617	1	1				2017-02-16
AM1624	2013-02-20	46	F	158	68	27.2392	1	1				2017-09-02
AM1616	2011-07-21	2	M	113	18	14.0966	4	1				2017-02-23
AM1619	2013-04-25	33	M	175	57	18.6122	1	1				2017-02-23
AM1618	2013-08-02	36	M	180	56	17.284	1	1				2017-03-02
AM1617	2012-06-02	35	F	159	71	28.0843	1	1				2017-12-01
AM1615	2011-10-27	30	F	149	47	21.1702	1	1				2017-02-23
AM1614	2015-06-18	32	F	140	36	18.3673	1	1				2017-02-02
AM1613	2013-07-02	20	M	182	71	21.4346	1	1				2017-02-02
AM1609	2013-09-29	49	M	177	70	22.3435	1	1				2017-01-27
AM1608	2013-08-23	36	F	162	40	15.2416	1	1				2016-09-29
AM1668	2013-04-25	41	F	157	59	23.9361	1	1				2017-09-02
AM1663	2014-06-02	29	F	171	62	21.2031	1	1				2017-02-16
AM1658	2013-12-04	31	M	188	66	18.6736	1	1				2017-02-02
AM1654	2013-03-28	33	M	179	63	19.6623	1	1				2017-02-17
AM1652	2013-03-28	2	M	127	24	14.88	4	1				2017-02-15
AM1651	2013-12-09	46	M	160	62	24.2188	1	1				2017-09-02
AM1648	2015-01-30	25	F	157	50	20.2848	1	1				2017-01-20
AM1647	2013-09-08	1	F	103	16	15.0815	4	1				2017-01-19
AM1643	2005-04-07	38	F	153	53	22.6409	1	1				2016-02-02
AM1637	2015-10-29	24	M	174	58	19.1571	1	1				2017-03-02
AM1636	2014-04-18	21	F	151	49	21.4903	1	1				2016-12-29
AM1028	2013-09-05	33	F	153	42	17.9418	1	1				2017-05-01
AM1012	2014-04-17	33	F	165	54	19.8347	1	1				2017-09-02
AM1782	2014-01-08	6	M	43	31	167.658	4	1				2017-09-02
AM1630	2012-03-05	29	F	158	51	20.4294	1	1				2017-02-16
AM1686	2014-04-12	3	F	119	22	15.5356	4	1				2017-01-20
AM2013	2014-11-20	42	M	155	55	22.8928	1	1				2016-12-23
AM2017	2014-10-24	35	M	186	56	16.1868	1	1				2017-01-20
AM2047	2014-09-12	35	M	163	44	16.5607	1	1				2017-01-19
AM1088	2009-02-09	31	M	169	69	24.1588	1	1				2017-02-02
AM1340	0201-11-03	-1756	M	175	72	23.5102	1	1				2016-12-22
AM1451	2011-04-29	5	M	106	11	9.78996	4	1				2016-04-11
AM1421	2012-03-22	29	F	155	71	29.5525	1	1				2017-02-23
AM1042	2009-06-24	10	F	142	41	20.3333	4	1				2016-12-21
AM1806	2013-11-21	55	F	171	46	15.7313	1	1				2017-01-20
AM1758	2013-09-19	10	F	137	32	17.0494	4	1				2017-01-18
AM1786	2013-10-18	2	F	109	18	15.1502	4	1				2017-10-02
AM1803	2013-11-11	37	F	161	60	23.1473	1	1				2017-09-02
AM2006	2011-10-13	40	F	152	56	24.2382	1	1				2017-02-02
AM2021	2015-06-03	38	M	170	54	18.6851	1	1				2016-11-25
AM1770	2013-07-29	22	F	168	70	24.8016	1	1				2017-06-01
AM1787	2013-10-16	26	F	171	54	18.4672	1	1				2016-12-29
AM1792	2013-10-29	50	M	163	67	25.2174	1	1				2017-05-01
AM1805	2013-11-20	24	F	162	55	20.9572	1	1				2016-08-26
AM1804	2013-11-19	45	F	181	68	20.7564	1	1				2017-02-02
AM1809	2014-09-04	57	F	166	50	18.1449	1	1				2017-06-01
AM2042	2014-09-25	4	M	116	20	14.8633	4	1				2017-02-02
AM2143	2015-06-23	27	M	177	59	18.8324	1	1				2017-02-02
AM2146	2015-06-25	51	M	171	51	17.4413	1	1				2016-12-21
AM2115	2015-06-05	30	M	176	53	17.11	1	1				2016-10-13
AM2054	2015-05-01	33	M	170	56	19.3772	1	1				2017-02-24
AM2052	2014-12-12	18	F	152	46	19.91	1	1				2017-11-01
AM1864	2014-10-16	23	F	166	63	22.8625	1	1				2017-01-27
AM1863	2014-01-08	27	M	178	60	18.937	1	1				2016-02-02
AM1853	2014-04-02	29	M	163	51	19.1953	1	1				2016-01-12
AM1852	2014-07-03	45	M	171	70	23.939	1	1				2017-01-19
AM1851	2014-04-05	35	F	156	58	23.833	1	1				2017-03-02
AM1882	2014-04-23	33	F	165	58	21.3039	1	1				2016-09-09
AM1880	2015-03-19	38	F	162	47	17.9089	1	1				2017-03-02
AM1879	2014-06-03	31	M	176	62	20.0155	1	1				2017-02-02
AM1878	2010-08-10	28	F	159	50	19.7777	1	1				2016-12-22
AM1908	2014-02-19	30	M	174	60	19.8177	1	1				2017-01-26
AM1903	2014-05-19	32	M	170	61	21.1073	1	1				2016-12-22
AM1900	2015-12-02	32	F	153	51	21.7865	1	1				2017-02-02
AM1894	2014-06-19	21	F	157	57	23.1247	1	1				2017-02-02
AM1958	2014-05-09	36	M	175	73	23.8367	1	1				2017-09-02
AM1957	2014-07-28	47	F	178	63	19.8839	1	1				2017-01-27
AM1956	2016-02-19	34	F	165	47	17.2635	1	1				2016-09-12
AM1962	2012-10-10	26	F	158	51	20.4294	1	1				2017-02-16
AM1965	2014-08-15	47	F	168	54	19.1327	1	1				2017-09-02
AM1994	2014-09-15	44	F	161	52	20.061	1	1				2017-09-02
AM1992	2014-09-17	29	M	181	61	18.6197	1	1				2017-01-25
AM1935	2016-05-15	33	F	160	53	20.7031	1	1				2017-02-17
AM1933	2014-06-06	4	F	87	12	15.8541	4	1				2017-02-02
AM1926	2014-12-05	22	F	152	45	19.4771	1	1				2017-10-02
AM1928	2014-05-22	54	F	166	58	21.048	1	1				2017-01-19
AM1950	2014-07-15	42	M	179	57	17.7897	1	1				2016-12-23
AM1951	2014-07-17	36	M	174	53	17.5056	1	1				2017-01-20
AM1885	2014-03-14	42	M	177	51	16.2788	1	1				2017-02-20
AM1968	2014-04-08	9	M	148	35	15.9788	1	1				2017-02-15
AM1893	2014-03-27	44	F	159	58	22.9421	1	1				2016-11-25
AM1758	2013-09-19	10	F	137	32	17.0494	4	1				2017-02-15
AM825	2005-05-27	15	F	157	45	18.2563	1	1				2017-02-17
BA1	2005-10-07	15	F	106	47	41.8298	4	2				2016-10-20
BA2	2006-04-03	65	F	155	51	21.2279	4	2				2016-12-14
BA3	2014-02-19	40	F	154	83	34.9975	4	2		2014-01-17		2016-12-02
BA4	2014-01-16	22		146	45	21.1109	4	1				2016-12-15
BA5	2014-02-24	25	F		85		4	2		2016-04-05		2016-11-15
BA6	2014-02-26	29	F		63		4	1				2016-12-07
BA7	2014-02-27	30	F		40		4	1				2016-12-15
BA8	2014-01-27	35	F		51		4	2				2016-12-07
BA9	2014-02-27	29	F		92		4	1				2016-12-08
BA10	2014-02-17	34	F		70		4	2				2016-12-01
BA11	2014-01-04	37	F		48		4	1				2016-12-15
BA12	2014-01-30	35	F		68		4	2				2016-12-19
BA13	2014-02-11	30	F		63		4	2		2014-01-28		2016-11-29
BA14	2014-01-17	30	F		70		4	1		2014-01-20		2016-12-06
BA15	2012-02-27	32	F	167	87	31.1951	4	1				2016-10-20
BA16	2012-02-02	20	F		58		4	1				2016-12-05
BA17	2014-04-10	30	M	152	63	27.268	4	1		2014-04-11		2016-12-14
BA18	2014-03-04	52	M		63		4	1		2014-03-05		2016-12-16
BA19	2014-03-05	18	F		39		4	1		2014-03-19		2016-12-14
BA20	2014-03-05	38	F		53		4	1		2014-03-19		2016-10-14
BA21	2014-03-05	28	F		61		4	1		2014-03-06		2016-10-14
BA22	2014-03-06	38	F		54		4	1		2014-04-21		2016-11-24
BA23	2014-03-10	29	F		72		4	1		2014-03-11		2016-12-16
BA24	2014-03-12	50	M		58		4	1				2016-10-11
BA25	2014-03-18	40	F		56		4	1		2014-03-19		2016-12-08
BA26	2014-03-18	27	F		48		4	1				2016-12-07
BA27	2014-03-20	60	F	162	47	17.9089	4	1		2014-03-20		2016-12-06
BA28	2014-03-21	39	M		52		4	1		2014-03-24		2016-12-16
BA29	2014-03-24	33	F		54		4	1		2014-03-24		2016-12-01
BA30	2014-03-24	30	F		50		4	1		2014-03-25		2016-12-21
BA31	2014-03-25	42	M		46		4	1		2014-04-22		2016-10-11
BA32	2014-03-25	34	M		61		4	1		2014-04-13		2016-12-16
BA33	2014-03-27	39	F		49		4	1		2014-03-27		2016-12-14
BA34	2014-03-27	42	F		65		4	1		2014-03-28		2016-10-28
BA35	2014-03-28	20	M		51		4	1				2016-10-26
BA36	2014-03-31	22	F		70		4	1		2014-04-07		2016-10-28
BA37	2014-04-02	28	F		53		4	1		2014-04-08		2016-10-25
BA38	2014-04-03	32	M		43		4	1				2016-12-07
BA39	2014-04-10	37	F		41		4	1		2015-08-17		2016-12-02
BA40	2014-04-11	40	M		63		4	1				2016-12-14
BA41	2014-04-14	27	F		56		4	2		2014-04-15		2016-10-20
BA42	2014-04-14	22	M		46		4	2				2016-11-15
BA43	2014-04-15	45	M		60		4	2				2016-12-16
BA44	2014-04-17	29	M	165	62	22.7732	4	1		2014-05-05		2016-12-07
BA45	2014-04-22	20	M	169	36	12.6046	4	1		2014-05-06		2016-12-16
BA46	2014-04-28	53	M		71		4	1		2014-04-28		2016-11-28
BA47	2014-04-28	23	M		52		4	2				2016-10-31
BA48	2014-04-29	22	M		69		4	2				2016-12-16
BA49	2014-04-29	23	M		48		4	1				2016-02-12
BA50	2014-05-02	32	F		67		4	2		2014-06-02		2016-12-07
BA51	2014-05-05	21	F		66		4	1		2014-05-22		2016-10-20
BA52	2014-05-09	37	M		57		4	1		2014-05-09		2016-12-14
BA53	2014-05-12	42	M		72		4	1				2016-11-29
BA54	2014-02-17	34	M		70		4	1		2014-02-21		2016-12-01
BA55	2014-02-17	25	F	170	110	38.0623	4	1		2014-02-28		2016-10-19
BA56	2014-02-19	40	M	154	83	34.9975	4	2				2016-12-02
BA57	2014-02-20	28	F		53		4	2		2015-12-08		2016-10-21
BA58	2014-02-27	30	F		40		4	1		2014-03-27		2016-12-15
BA59	2014-02-27	29	F		92		4	1				2016-12-08
BA60	2014-01-27	35	M		51		4	2				2016-12-07
BA61	2014-02-05	40	M		80		4	2				2016-10-21
BA62	2014-02-04	37	F		48		4	2		2014-02-05		2016-12-15
BA63	2015-02-11	22	F	166	46	16.6933	4	1				2016-12-16
BA64	2015-02-09	32	F		53		4	2				2016-12-20
BA65	2015-02-04	32	M		61		4	2		2015-07-02		2016-12-01
BA66	2015-02-05	41	M		60		4	2		2015-02-19		2016-12-15
BA67	2015-02-02	32	M		48		4	2				2016-12-15
BA68	2015-02-02	40	M		41		4	2				2016-10-19
BA69	2015-02-27	23	M		55		4	2				2016-12-20
BA70	2014-01-17	50	M	167	71	25.4581	4	1				2016-12-02
BA71	2014-01-17	28	F	161	63	24.3046	4	1		2014-01-27		2016-12-05
BA72	2014-01-16	30	F	152	45	19.4771	4	2				2016-12-05
BA73	2015-02-09	58	M		74		4	1				2016-10-18
BA74	2015-02-18	45	F		63		4	2				2016-12-07
BA75	2015-02-11	47	M		59		4	1				2016-12-02
BA76	2015-02-12	30	M		54		4	1				2016-12-02
BA77	2015-02-26	15	M		31		4	2				2016-12-08
BA78	2015-02-19	26	F		92		4	2				2016-12-20
BA79	2015-02-26	24	F		72		4	1				2016-12-14
BA80	2011-08-01	18	F		48		4	1				2016-10-31
BA81	2005-05-16	48	M		72		4	1				2016-12-08
BA82	2007-02-20	35	M	171	72	24.623	4	1				2016-12-02
BA83	2008-03-27	46	M	185	52	15.1936	4	1				2016-12-06
BA84	2008-03-14	37	M		72		4	1				2016-12-15
BA85	2012-02-28	29	F		54		4	1				2016-12-08
BA86	2012-02-09	36	M		50		4	1				2016-12-15
BA87	2011-11-29	25	F	169	63	22.0581	4	1		2014-10-22		2016-11-29
BA88	2012-01-04	45	F		60		4	1				2016-12-19
BA89	2012-01-23	37	M		81		4	1				2016-12-19
BA90	2012-01-30	40	F	165	56	20.5693	4	1				2016-12-13
BA91	2012-02-17	29	F		61		4	1				2016-12-16
BA92	2012-02-17	36	M		53		4	1				2016-12-08
BA93	2012-02-07	19	F		50		4	1				2016-12-08
BA94	2013-02-22	32	F		71		4	2				2016-12-14
BA95	2013-10-23	30	F		52		4	1				2016-12-08
BA96	2009-05-18	55	F		63		4	1				2016-12-07
BA97	2012-04-12	30	F		67		4	1		2011-03-07		2016-12-02
BA98	2009-06-30	30	F		68		4	1				2016-10-21
BA99	2009-03-24	29	M		70		4	1		2013-06-10		2016-12-14
BA100	2012-04-26	50	M		95		4	1				2016-12-14
EVT0458	2005-11-24	35	F		90			1				2016-11-29
EVT0558	2011-02-08	41	F		42			1				2016-11-01
EVT0091	2002-12-10	27	F		40			1				2016-11-15
EVT0156	2001-06-26	24	F		68			1	2006-10-17			2016-12-13
EVT0683	2016-01-01	47	M		67			1	2009-01-01			2016-12-20
EVT0475	2009-06-30	51	M		65		4	1				2016-12-20
EVT0404	2006-08-31	20	F		65			1				2016-11-29
EVT0572	2011-12-20	29	F		84			1				2016-12-15
EVT0626	2009-02-10	21	F		60			1				2016-12-06
EVT0548	2009-01-06	7	F		50			1				2016-12-06
EVT0684	2002-12-09	30	M		64			1	2002-01-01			2016-02-17
EVT0312	2005-12-29	30	F		70			1				2017-01-03
EVT0311	2007-01-11	28	F		70			1				2017-01-03
EVT0206	1997-07-04	33	M		73			1				2017-10-20
EVT0562	2011-07-21	37	F		60			1				2016-02-16
EVT0559	2006-09-12	46	M		58			1				2016-11-22
EVT0331	2005-03-12	13	M		66		1	3				2017-01-03
EVT0634	2001-09-23	33	F		71		1	3				2016-09-29
EVT0298	2012-09-09	36	F		60		1	3	2004-01-01			2016-08-09
EVT0333	2000-03-07	17	M		87		1	3				2017-02-15
EVT0611	1999-06-14	25	M		68		1	1				2017-03-03
EVT0338	2014-04-02	33	F		66		1	3	2015-01-01			2017-02-17
EVT0386	2001-06-16	35	M		84		1	3				2016-12-15
EVT0533	2008-12-11	21	F		73		1	3				2017-01-05
EVT0625	2009-09-09	0	M		48		4	1				2016-12-09
EVT0316	2009-08-12	7	M		45		1	3		2009-12-08		2017-02-16
EVT0555	2001-03-06	10	M		53		1	3				2017-02-03
EVT0314	2015-05-07	39	M		71		1	3				2016-09-08
EVT0343	2010-09-09	39	F		66		1	3				2017-02-02
EVT0284	2007-09-09	39	F		70		1	3				2017-01-03
EVT0364	2012-03-07	49	F		68		4	3				2016-09-06
EVT0413	2011-04-05	23	F		61		1	3		2011-05-04		2016-11-26
EVT0519	2006-12-30	24	M		75		1	3				2017-02-03
EVT0010	2004-04-24	15	F		66		1	3		2004-04-24		2017-02-08
EVT0231	2007-07-11	34	F		48		1	3				2017-02-02
EVT0444	2008-06-09	27	M		72		1	3				2017-02-03
EVT0016	1999-01-19	13	F		53		1	3				2017-02-12
EVT0603	2010-12-12	45	F		62		1	3				2016-09-08
EVT0396	2012-07-06	24	F		57		1	3				2016-09-16
EVT0156	2014-10-08	43	F		82		1	1				2016-09-06
EVT0222	2004-11-07	8	M		75		1	3				2016-08-08
EVT0557	2000-08-23	12	M		60		1	3	2003-01-01			2016-10-09
EVT0432	2003-01-27	6	F		49		1	3
EVT0017	2009-09-16	60	M		77		1	3				2016-09-07
EVT0019	2003-08-05	28	M		66		1	3				2017-02-14
EVT0020	2006-01-03	16	F		50		1	3				2016-09-09
EVT0030	2015-05-27	37	F		41		1	3				2017-02-05
EVT0021	2013-07-15	43	M		79		1	3				2001-02-05
EVT0546	2011-06-11	20	M		70		1	3				2016-08-07
EVT0418	2002-08-08	8	F		56		1	3				2016-09-13
EVT0064	2006-01-14	42	M		77		1	3				2016-09-13
EVT0232	2011-07-07	26	M		68		1	3				2016-09-09
EVT0100	2004-02-18	27	F		65		1	3				2016-12-23
EVT0005	2009-04-03	37	F		54		1	3				2016-08-15
EVT0131	2014-05-16	37	F		67		1	3				2017-08-08
EVT0137	2014-05-16	34	F		50		1	3				2017-02-05
EVT0222	2009-11-27	26	F		64		1	3				2017-02-02
EVT0334	2001-10-30	11	F		58		1	3				2017-02-03
EVT0567	1998-09-09	36	M		43		1	1				2016-04-06
EVT0216	2015-06-13	37	M		89		1	3				2017-02-06
EVT0260	2015-03-19	27	F		72		1	3				2016-09-09
EVT0234	2011-05-25	36	F		60		1	3				2016-10-10
EVT0613	2007-06-09	38	F		64		1	3				2017-03-03
EVT0007	1997-05-23	33	M		70		1	1				2017-03-07
EVT0019	2000-08-05	32	M		66		1	1				2017-02-02
EVT0103	2001-06-02	37	M		85		1	3				2016-10-11
EVT0161	2012-12-04	34	F		49		1	3	2012-01-01			2013-02-03
EVT0144	2007-07-05	30	F		55		1	3				2017-02-05
EVT0245	2015-09-06	36	F		74		1	3		2015-06-09
EVT0148	2011-05-03	40	F		77		1	3				2017-02-26
EVT0674	2005-09-13	29	F		87		1	3				2017-02-14
EVT0504	2003-04-18	36	M		74		1	3				2016-10-09
EVT0506	2015-09-06	26	F		66		1	3				2016-12-09
EVT0219	2013-03-04	47	M		78		1	3				2017-01-29
EVT0220	2011-06-12	35	F		68		1	3	2011-01-01			2017-02-13
EVT0136	2006-08-08	32	F		94		1	3				2017-02-13
EVT0333	2012-06-26	26	F		66		1	3				2017-02-13
EVT0456	2011-05-21	23	F		73		1	3		2015-05-21		2016-10-09
EVT0243	2001-07-24	25	F		55		1	3				2017-02-08
EVT0206	2013-09-06	26	F		75		1	3				2017-02-14
EVT0215	2004-06-08	27	M		63		1	3				2016-10-11
EVT0109	2009-07-25	39	F		90		1	3	2009-07-25			2017-10-09
EVT0211	2010-05-04	18	F		71		1	3				2016-08-05
EVT0666	2006-05-06	22	M		63		1	3				2017-02-14
EVT0444	2006-07-16	38	F		79		1	3				2016-07-09
EVT0147	2014-07-20	25	F		49		1	3				2017-02-10
EVT0376	2010-09-06	21	M		58		1	3				2016-12-08
EVT0209	2016-09-06	25	F		76		1	3				2017-12-09
EVT0287	2015-04-17	26	F		54		1	3				2017-02-14
EVT0014	2002-07-25	19	F		63		1	3	2009-07-25	2002-07-25		2017-02-12
EVT0235	2006-06-14	27	F		35		1	3				2016-09-28
EVT0324	2002-06-07	18	F		64		1	3				2016-10-21
EVT0110	2002-09-11	12	M		53		1	3	2003-11-09			2016-08-09
EVT0221	2014-06-14	27	F		70		1	3				2016-12-24
EVT1009	2008-03-17	43	M		77		1	3				2016-10-09
EVT0155	2001-09-05	10	M		82		1	3				2016-12-02
EVT0170	2008-10-08	31	F		60		1	3				2016-06-27
EVT0128	2010-08-04	41	F		84		1	3				2017-01-23
EVT0321	2009-06-12	20	M		53		1	3	2009-12-06			2016-11-19
EVT0318	2006-12-19	21	M		86		1	3				2016-12-02
MW5040170159724	2016-01-12	33	F	169	53	18.5568	4	1
MW5040170158105	2016-12-04	38	F	165	45	16.5289	4	1
MW5040170158598	2015-12-15	29	F				4	1
MW5040170158363	2015-12-10	30	M	173	65	21.7181	4	1
MW5040170158633	2015-12-15	39	F	162	50	19.052	4	1
MW5040170158396	2015-12-11	29	F	160	41	16.0156	4	1
MW5040170158688	2015-12-16	11	M	144	32	15.4321	4	1
MW5040170156068	2015-10-09	45	M		54		4	1	2015-10-09
MW5040170156439	2015-10-16	37	F	158	69	27.6398	4	1
MW5040170156035	2015-02-23	31	F	160	54	21.0938	4	1
MW5040170156293	2015-10-15	31	F	159	45	17.7999	4	1
MW5040170156226	2015-10-13	36	F	170	69	23.8754	4	1
MW5040170159342	2016-01-04	40	M	172	50	16.901	4	1
MW5040170159544	2016-01-08	29	M	165	50	18.3655	4	1
MW5040170159184	2015-12-29	21	F	159	46	18.1955	4	1
MW5040170159195	2015-12-29	38	F	158	46	18.4265	4	1
MW5040170158655	2015-12-15	31	M	164	49	18.2183	4	1
MW5040170157946	2015-12-01	33	F	153	40	17.0874	4	1
MW5040170157171	2015-11-10	23	F	166	56	20.3223	4	1
MW5040170157744	2015-11-26	33	M	162	79	30.1021	4	1
MW5040170156754	2015-10-28	2	M	31	10	104.058	4	1
MW5040170156316	2015-10-15	50	M	168	58	20.5499	4	1
MW5040170161110	2016-02-11	30	F		42		4	1	2016-02-11
MW5040170155742	2015-10-01	27	M	157	43	17.4449	4	1
MW5040170155786	2015-10-02	32	F	155	45	18.7305	4	1
MW5040170156899	2015-11-02	73	F	164	69	25.6544	4	1
MW5040170157025	2015-11-06	30	M	171	80	27.3588	4	1
MW5040170157441	2015-11-19	24	M	185	57	16.6545	4	1
MW5040170157429	2015-11-19	43	F	153	42	17.9418	4	1
MW5040170157654	2015-11-24	47	F	158	45	18.026	4	1
MW5040170157362	2015-11-16	43	M	167	51	18.2868	4	1
MW5040170156888	2015-10-30	38	M	164	48	17.8465	4	1
MW5040170156147	2015-10-12	51	F	166	54	19.5965	4	1
MW5040170161974	2016-03-02	2	F	31	7	72.8408	4	1
MW5040170158273	2015-12-08	45	F	161	50	19.2894	4	1
MW5040170158419	2015-12-11	35	M	165	60	22.0386	4	1
MW5040170161963	2016-03-02	8	F	114	16	12.3115	4	1
MW5040170161121	2016-02-11	40	F	173	68	22.7204	4	1
MW5040170161659	2016-02-23	44	M	169	60	21.0077	4	1
MW5040170161334	2016-02-15	28	F		51		4	1
MW5040170161727	2016-02-25	30	F	157	62	25.1532	4	1
MW5040170158936	2015-12-22	46	M	174	52	17.1753	4	1
MW5040170158879	2015-12-18	22	F	170	62	21.4533	4	1				2016-06-27
MW5040170158802	2015-12-17	40	M	176	59	19.047	4	1
MW5040170158756	2015-12-17	46	F		67		4	1
MW5040170158846	2015-12-17	33	M	160	38	14.8438	4	1
MW5040170158352	2015-12-10	32	F	158	55	22.0317	4	1
MW5040170156956	2015-11-05	38	M		46		4	1	2015-11-05
MW5040170156158	2015-10-12	35	M	173	57	19.0451	4	1
MW5040170156822	2015-10-29	23	M	158	49	19.6283	4	1
MW5040170156002	2015-10-08	31	F	150	45	20	4	1
MW5040170156079	2015-10-09	33	F	161	62	23.9188	4	1
MW5040170156091	2015-10-09	20	M	171	56	19.1512	4	1
MW5040170156945	2015-11-05	20	F		50		4	1
MW5040170159128	2015-12-29	56	M	157	40	16.2278	4	1
MW5040170158150	2015-12-07	30	M	174	46	15.1936	4	1
MW5040170158307	2015-12-08	38	M	166	48	17.4191	4	1
MW5040170159410	2016-01-05	21	F	159	49	19.3821	4	1
MW5040170159274	2015-12-31	31	F	159	46	18.1955	4	1
MW5040170157283	2015-11-12	36	F	165	59	21.6713	4	1
MW5040170157126	2015-11-10	29	F	155	50	20.8117	4	1
MW5040170157553	2015-11-20	38	F	159	52	20.5688	4	1	2014-10-20
MW5040170157812	2015-11-27	26	F	163	65	24.4646	4	1
MW5040170156585	2015-10-21	3	M	34	12	103.806	4	1
MW5040170155157	2015-09-18	38	F				4	1
MW2040021012913	2016-01-18	30	M	172	58	19.6052	4	1
MW5040170158385	2015-12-10	24	F	165	58	21.3039	4	1
MW5040170159375	2016-01-05	39	F	162	54	20.5761	4	1
MW5040170159870	2016-01-14	33	F	163	58	21.83	4	1
MW5040170159555	2016-01-08	39	F	159	44	17.4044	4	1
MW5040170159049	2015-12-28	29	F				4	1
MW5040170159735	2016-01-12	25	M	163	56	21.0772	4	1
MW5040170159117	2015-12-29	37	M	159	50	19.7777	4	1
MW5040170159285	2015-12-31	34	M	174	57	18.8268	4	1
MW5040170169152	2016-08-19	34	F	157	57	23.1247	4	1
MW5040170159241	2015-12-31	34	M	173	53	17.7086	4	1
MW5040170159597	2016-01-08	37	M	167	52	18.6453	4	1
MW5040170159005	2015-12-28	56	F	160	57	22.2656	4	1
MW5040170159601	2016-01-08	49	M	170	69	23.8754	4	1
MW5040170159230	2015-12-31	39	M				4	1
MW5040170159038	2015-12-28	28	F				4	1
MW5040170159656	2016-01-11	24	M	160	51	19.9219	4	1
MW5040170159825	2016-01-14	38	M	163	48	18.0662	4	1
MW5040170159173	2015-12-29	39	F	160	55	21.4844	4	1
MW5040170159319	2016-01-04	30	F				4	1
MW5040170157036	2015-11-06	39	M	171	45	15.3894	4	1
MW5040170157676	2015-11-24	46	M	167	52	18.6453	4	1
MW5040170157430	2015-11-19	44	M	173	64	21.3839	4	1
MW5040170159645	2016-01-08	37	M				4	1
MW5040170159353	2016-01-04	27	F	159	62	24.5243	4	1
MW5040170159465	2016-01-05	32	M	158	53	21.2306	4	1
MW5040170159612	2016-01-08	41	F	164	48	17.8465	4	1
MW5040170159162	2015-12-29	30	F	156	46	18.902	4	1
MW5040170159320	2016-01-04	47	M	165	65	23.8751	4	1
MW5040170159252	2015-12-31	22	F	160	41	16.0156	4	1
MW5040170158161	2015-12-07			155	42	17.4818	4	1
MW5040170159926	2016-01-15	31	F	163	50	18.8189	4	1
MW5040170159702	2016-01-11	44	F	158	80	32.0461	4	1
MW5040170159207	2015-12-29	38	M				4	1
MW5040170159229	2015-12-30	4	F	39	15	98.6193	4	1

## Sheet: F2_CD4
ptid	dt	CD4
AM10	2016-03-25	371
AM100	2011-06-08	662
AM101	2016-04-18	350
AM1010	2016-02-09	112
AM1012	2016-08-07	376
AM1028	2016-05-26	732
AM1042	2016-04-02	647
AM1047	2016-05-19	217
AM108	2016-04-02	580
AM1088	2016-05-20	1101
AM1102	2016-01-29	433
AM1130	2015-10-09	554
AM1130	2015-10-09	554
AM1177	2016-01-28	738
AM1194	2015-03-07	517
AM1195	2017-07-08	883
AM1197	2016-02-13	762
AM120	2016-02-29	50
AM121	2016-03-30	780
AM1216	2016-04-23	267
AM1223	2015-07-31	407
AM1227	2015-11-12	513
AM1232	2016-12-05	693
AM1257	2015-05-11	612
AM128	2016-04-18	363
AM1281	2016-01-28	231
AM1285	2016-04-15	625
AM1297	2016-09-13	94422
AM1319	2016-04-06	501
AM1327	2016-06-02	218
AM1328	2016-06-02	193
AM1331	2015-04-12	571
AM1340	2016-02-13	329
AM1347	2015-10-16	406
AM1353	2015-03-21	433
AM1357	2015-12-11	72
AM136	2016-01-24	395
AM1369	2016-02-27	289
AM1384	2016-03-10	143764
AM140	2016-04-03	22
AM1405	2016-09-01	178
AM1421	2016-07-04	10818
AM1426	2016-04-15	716
AM1435	2016-07-25	262
AM1438	2016-05-19	383
AM1440	2016-02-27	738
AM1444	2016-03-24	320
AM1447	2016-02-04	782
AM1451	2016-03-25	1650
AM1451	2016-03-25	1650
AM1452	2016-07-25	341
AM1454	2016-02-13	536
AM1455	2016-05-26	563
AM1456	2016-03-30	603
AM1467	2014-03-17	277
AM1469	2016-04-26	289
AM1472	2016-02-06	443
AM1474	2016-03-14	677
AM1477	2016-06-30	531
AM1479	2016-06-02	568
AM1481	2016-03-25	290
AM1482	2016-04-18	142
AM1485	2015-08-29	445
AM1492	2016-05-19	610
AM15	2016-01-24	720
AM151	2016-04-06	576
AM1533	2015-10-16	499
AM154	2016-02-04	91
AM1542	2016-04-03	464
AM1548	2016-04-18	331
AM156	2016-10-04	509
AM1560	2016-07-05	490
AM1572	2016-05-21	674
AM1583	2016-02-05	210
AM159	2016-03-24	86
AM1608	2015-12-11	594
AM1609	2015-12-18	185
AM1610	2016-05-04	428
AM1613	2015-02-10	480
AM1614	2015-12-11	330
AM1615	2016-04-26	296
AM1616	2016-04-23	456
AM1617	2016-07-04	45
AM1618	2016-06-21	239
AM1619	2016-01-15	394
AM1624	2916-06-25	975
AM1630	2016-04-15	545
AM1632	2016-06-29	946
AM1634	2014-04-09	562
AM1634	2014-04-09	562
AM1635	2016-11-06	519
AM1636	2015-06-25	399
AM1637	2016-06-25	536
AM1638	2016-05-19	419
AM1643	2016-08-29	25248
AM1646	2016-03-16	866
AM1647	2015-11-12	1157
AM1648	2016-06-17	311
AM1651	2016-10-03	336
AM1652	2016-05-26	1418
AM1654	2016-05-21	411
AM1658	2016-04-06	291
AM1660	2016-07-04	865
AM1662	2015-09-18	881
AM1662	2015-09-18	881
AM1663	2016-12-05	423
AM1665	2016-12-05	485
AM1668	2016-03-29	291
AM1686	2016-05-21	1319
AM1690	2016-02-27	743
AM1698	2015-11-13	597
AM1701	2016-02-13	378
AM1708	2016-06-24	637
AM1712	2015-09-18	266
AM1714	2016-03-21	598
AM1717	2016-02-27	1199
AM1718	2016-01-28	327
AM1725	2015-01-09	630
AM1728	2016-04-18	539
AM1732	2016-01-30	856
AM1733	2015-11-27	589
AM1734	2016-04-02	819
AM1738	2016-04-18	399
AM1743	2016-03-16	760
AM1745	2016-06-24	291
AM1746	2016-03-31	943
AM1747	2016-03-30	374
AM175	2016-04-06	889
AM1758	2016-01-21	818
AM1758	2016-01-21	818
AM1770	2015-04-09	574
AM1782	2015-06-08	826
AM1786	2016-11-06	659
AM1787	2016-05-19	116
AM1792	2016-03-31	590
AM18	2016-04-02	321
AM1800	2013-03-11	257
AM1803	2016-04-18	580
AM1804	2016-07-25	899
AM1809	2016-03-18	371
AM1815	2015-01-07	712
AM183	2016-11-06	690
AM1830	2015-10-29	535
AM1835	2015-08-21	434
AM1838	2016-01-28	702
AM1844	2014-08-22	436
AM1851	2016-04-23	380
AM1852	2016-02-05	332
AM1853	2017-01-30	697
AM1864	2016-04-23	417
AM1878	2016-03-18	722
AM1879	2016-04-06	381
AM1880	2016-05-27	590
AM1882	2014-04-23	73
AM1885	2016-07-05	425
AM1891	2014-05-16	448
AM1893	2016-03-18	646
AM1894	2014-03-29	341
AM19	2016-02-24	583
AM1900	2016-07-07	727
AM1903	2016-04-21	498
AM1908	2016-05-26	182
AM1926	2016-07-05	574
AM1928	2016-12-16	632
AM1935	2016-05-21	481
AM1950	2016-03-29	652
AM1951	2017-01-20	934
AM1956	2016-04-02	768
AM1957	2016-02-05	583
AM1958	2016-11-06	454
AM196	2016-07-25	479
AM1962	2015-10-04	303
AM1965	2016-04-23	360
AM1968	2016-08-24	3102
AM1970	2014-08-08	172
AM1988	2015-08-07	278
AM1992	2016-04-02	320
AM1992	2016-04-02	320
AM1994	2016-04-23	223
AM2	2016-07-07	6423
AM200	2016-06-02	718
AM2004	2014-07-10	365
AM2006	2016-07-08	444
AM2013	2016-07-08	2374
AM2017	2016-06-24	713
AM2021	2016-04-02	739
AM2027	2015-07-08	566
AM2042	2016-07-04	550
AM2047	2016-06-06	566
AM2052	2015-03-07	502
AM2054	2016-06-25	856
AM2056	2015-08-07	50
AM2057	2016-03-18	711
AM2083	2016-07-25	548
AM2091	2016-01-21	463
AM2115	2016-05-27	601
AM2117	2016-04-02	485
AM2119	2015-09-25	516
AM2128	2016-05-19	128
AM213	2016-07-25	203
AM2132	2016-12-05	188
AM2143	2016-06-30	507
AM2146	2016-03-29	612
AM2159	2016-03-24	53
AM2168	2016-03-25	1300
AM2177	2016-03-24	191
AM2181	2016-10-04	579
AM2200	2016-06-04	310
AM2207	2016-04-23	294
AM2208	2016-03-16	730
AM2208	2016-03-16	730
AM2215	2016-02-06	481
AM2222	2016-03-13	296
AM2224	2016-12-15	229
AM224	2016-02-05	464
AM2246	2016-10-03	233
AM2248	2016-04-06	352
AM2286	2016-06-17	230
AM2342	2016-10-31	218
AM235	2016-12-05	420
AM2352	2016-12-16	265
AM240	2016-04-28	830
AM244	2016-07-25	188
AM249	2016-07-24	736
AM25	2016-04-02	361
AM259	2016-04-15	464
AM26	2015-12-17	810
AM28	2016-01-16	386
AM284	2016-05-04	535
AM32	2016-07-25	964
AM35	2016-02-13	243
AM353	2016-07-25	617
AM36	2016-01-28	372
AM36	2016-02-24	214
AM37	2016-04-15	980
AM379	2016-02-04	729
AM379	2016-02-04	729
AM386	2016-01-16	584
AM386	2016-03-16	1036
AM390	2015-02-18	369
AM4	2016-02-13	281
AM401	2016-04-23	298
AM420	2016-12-08	206
AM421	2016-04-15	492
AM421	2016-04-15	492
AM422	2016-02-04	967
AM43	2016-05-21	154
AM431	2015-04-12	1284
AM448	2016-01-24	47
AM459	2014-02-21	626
AM47	2016-02-27	500
AM47	2016-02-27	500
AM493	2016-11-06	148
AM53	2015-07-23	436
AM536	2015-11-27	636
AM57	2016-02-13	396
AM592	2016-05-19	1735
AM61	2016-04-28	691
AM65	2016-02-27	354
AM658	2016-07-25	1154
AM67	2016-06-25	765
AM69	2016-02-13	141
AM722	2016-02-27	595
AM73	2015-11-19	545
AM730	2016-10-04	305
AM738	2016-03-04	199
AM75	2016-04-18	183
AM766	2016-05-21	394
AM813	2016-03-30	590
AM825	2016-01-16	861
AM85	2016-12-05	655
AM889	2016-05-19	270
AM89	2016-03-18	199
AM915	2015-10-16	160
AM938	2016-11-06	536
AM94	2015-07-31	647
AM96	2015-12-11	445
AM961	2015-09-18	892
AM976	2016-04-18	434
AM99	2016-07-05	314
AM993	2016-05-19	435
BA1	2015-09-18	234
BA10	2016-08-10	879
BA100	2015-09-21	122
BA11	2016-04-28	845
BA12	2016-05-09	219
BA13	2014-11-05	594
BA13	2014-11-28	172
BA13	2015-11-10	802
BA14	2014-01-20	253
BA14	2016-04-28	760
BA15	2012-02-11	690
BA15	2013-06-06	504
BA15	2013-12-10	641
BA16	2012-02-02	310
BA16	2015-06-26	680
BA16	2016-05-09	494
BA17	2015-01-21	346
BA17	2015-12-21	213
BA18	2014-03-04	257
BA18	2016-06-09	500
BA19	2014-03-05	22
BA19	2015-11-17	201
BA2	2016-05-04	747
BA20	2014-03-11	95
BA20	2015-11-27	277
BA21	2014-03-05	120
BA21	2014-09-10	310
BA22	2014-06-06	107
BA22	2014-12-11	265
BA22	2016-06-09	260
BA23	2014-03-18	187
BA23	2015-04-21	581
BA24	2014-03-12	234
BA24	2015-11-10	260
BA25	2012-03-18	152
BA25	2012-11-12	290
BA25	2016-04-28	389
BA26	2014-03-19	89
BA26	2014-11-05	247
BA26	2016-03-02	326
BA27	2014-04-30	62
BA27	2015-02-16	256
BA27	2016-03-03	315
BA28	2014-03-25	61
BA28	2015-08-10	358
BA29	2014-03-24	222
BA29	2015-12-23	282
BA29	2016-08-15	330
BA3	2014-02-19	234
BA3	2015-07-06	515
BA30	2014-03-25	133
BA30	2014-04-30	150
BA30	2016-06-07	182
BA31	2014-03-24	680
BA31	2014-03-24	180
BA31	2015-09-08	545
BA32	2014-06-17	340
BA32	2015-08-17	341
BA33	2014-03-27	72
BA33	2015-01-26	251
BA33	2016-01-07	384
BA34	2014-12-09	608
BA34	2015-08-11	577
BA34	2016-05-12	449
BA35	2016-05-16	494
BA36	2014-03-31	362
BA36	2015-02-25	335
BA36	2016-07-20	364
BA37	2014-08-26	361
BA38	2016-05-24	461
BA39	2015-09-18	250
BA39	2016-02-16	242
BA39	2016-08-05	319
BA4	2014-01-16	1073
BA4	2014-12-11	1063
BA4	2015-09-18	848
BA40	2015-12-21	213
BA41	2014-06-02	204
BA41	2015-08-06	473
BA41	2016-10-20	458
BA42	2015-10-13	189
BA43	2015-11-27	186
BA44	2014-06-23	214
BA44	2014-07-04	272
BA44	2015-10-12	301
BA45	2014-05-19	69
BA45	2015-11-09	319
BA46	2015-11-20	258
BA46	2016-05-08	78
BA47	2016-06-01	625
BA48	2016-03-23	381
BA49	2015-06-26	318
BA5	2014-04-25	735
BA5	2015-10-21	550
BA5	2016-02-09	398
BA50	2014-05-03	177
BA50	2015-12-17	125
BA51	2015-05-13	557
BA51	2016-05-23	437
BA52	2014-07-08	396
BA52	2014-09-29	305
BA52	2016-06-26	398
BA53	2015-11-17	759
BA54	2014-09-19	460
BA54	2015-11-23	622
BA54	2016-08-10	879
BA55	2014-02-17	206
BA56	2015-07-06	515
BA57	2014-02-21	189
BA57	2015-06-22	57
BA58	2014-02-27	339
BA58	2015-04-07	504
BA58	2016-05-12	451
BA59	2014-02-12	927
BA59	2015-06-25	1760
BA59	2016-06-07	1089
BA6	2016-02-12	269
BA60	2016-05-20	521
BA61	2014-02-05	270
BA62	2014-02-05	280
BA62	2016-04-28	845
BA63	2015-02-12	57
BA63	2016-03-25	433
BA64	2015-02-09	100
BA65	2015-06-25	123
BA65	2016-03-25	134
BA66	2015-02-09	112
BA67	2015-12-17	144
BA68	2015-01-30	72
BA69	2015-01-20	195
BA7	2016-02-12	451
BA70	2014-01-20	173
BA70	2014-11-05	321
BA70	2016-04-28	450
BA71	2014-01-17	355
BA71	2015-11-09	612
BA71	2015-12-09	523
BA72	2014-01-16	520
BA72	2015-01-13	616
BA72	2015-09-30	541
BA73	2015-02-16	424
BA73	2016-01-05	487
BA74	2015-02-20	809
BA74	2016-06-02	826
BA75	2015-02-16	12
BA75	2015-10-08	47
BA75	2016-08-09	119
BA76	2015-02-12	355
BA76	2015-11-02	437
BA76	2016-06-13	479
BA77	2016-02-26	743
BA78	2015-11-05	425
BA79	2015-02-26	117
BA79	2015-11-14	151
BA8	2016-05-20	521
BA80	2013-02-22	352
BA80	2015-03-19	562
BA80	2016-03-21	550
BA81	2013-06-28	564
BA81	2014-03-07	662
BA81	2015-09-08	573
BA82	2014-01-02	260
BA82	2015-07-03	321
BA82	2016-04-24	407
BA83	2011-09-26	242
BA83	2012-04-12	251
BA83	2015-11-10	327
BA84	2011-10-20	162
BA84	2012-04-30	122
BA84	2013-12-30	158
BA85	2013-06-27	163
BA85	2014-01-17	217
BA85	2015-01-13	223
BA86	2012-02-09	87
BA86	2013-02-22	163
BA86	2016-04-07	127
BA87	2012-04-12	235
BA87	2015-07-08	345
BA87	2016-02-09	233
BA88	2014-01-31	361
BA88	2015-11-23	403
BA88	2016-08-03	259
BA89	2013-01-21	65
BA89	2015-09-10	206
BA89	2016-10-24	114
BA9	2016-06-07	1089
BA90	2013-01-17	392
BA90	2013-10-29	509
BA90	2014-09-30	475
BA91	2012-10-04	330
BA91	2014-01-08	500
BA91	2014-02-03	399
BA92	2012-02-17	191
BA92	2013-10-09	134
BA92	2016-01-06	188
BA93	2012-02-20	288
BA93	2014-08-29	440
BA93	2016-04-28	748
BA94	2012-02-22	608
BA94	2015-01-03	936
BA94	2015-11-17	835
BA95	2016-07-18	933
BA96	2016-06-14	337
BA97	2014-02-24	509
BA97	2015-05-15	660
BA97	2016-05-05	479
BA98	2013-02-28	302
BA98	2013-12-10	436
BA98	2016-11-27	507
BA99	2013-05-09	247
BA99	2015-07-03	589
EVT0005	2016-07-06	660
EVT0007	2016-05-20	630
EVT0010	2016-05-05	708
EVT0014	2016-06-11	410
EVT0016	2016-05-09	480
EVT0017	2016-04-14	300
EVT0019	2016-05-09	760
EVT0019	2016-06-30	790
EVT0020	2016-08-20	660
EVT0021	2016-09-08	1490
EVT0030	2016-04-03	810
EVT0064	2016-06-04	770
EVT0091	2016-04-19	394
EVT0100	2016-05-07	390
EVT0103	2016-07-24	1340
EVT0109	2016-09-06	380
EVT0110	2016-10-08	670
EVT0128	2016-05-13	740
EVT0131	2016-05-02	515
EVT0136	2016-06-07	659
EVT0137	2016-06-10	440
EVT0144	2016-07-28	670
EVT0147	2016-06-06	440
EVT0148	2016-06-04	540
EVT0155	2016-10-09	1000
EVT0156	2016-03-03	950
EVT0156	2016-10-11	461
EVT0161	2016-08-18	380
EVT0170	2016-05-07	670
EVT0206	2016-05-05	870
EVT0206	2016-10-20	454
EVT0209	2016-07-26	770
EVT0211	2016-07-08	920
EVT0215	2016-06-07	590
EVT0216	2016-06-08	1010
EVT0219	2016-09-13	770
EVT0220	2016-08-05	325
EVT0221	2017-02-01	380
EVT0222	2016-04-15	597
EVT0222	2016-06-05	680
EVT0231	2016-06-08	1200
EVT0232	2016-09-10	850
EVT0234	2016-04-03	480
EVT0235	2016-04-09	390
EVT0243	2016-07-04	540
EVT0245	2016-08-16	880
EVT0260	2016-07-02	120
EVT0284	2016-03-04	600
EVT0287	2016-07-18	560
EVT0298	2016-04-09	109
EVT0311	2016-09-20	252
EVT0312	2016-04-05	1015
EVT0314	2016-04-12	700
EVT0316	2016-05-03	350
EVT0318		630
EVT0321	2016-05-05	510
EVT0324	2017-08-06	755
EVT0331	2016-04-15	387
EVT0333	2016-03-05	674
EVT0333	2016-07-04	490
EVT0334	2016-07-05	280
EVT0338	2016-04-05	508
EVT0343	2016-06-09	550
EVT0364	2016-03-20	903
EVT0376	2017-03-22	670
EVT0386	2016-06-16	790
EVT0396	2016-06-06	510
EVT0404	2015-12-22	1049
EVT0413	2016-05-14	390
EVT0418	2016-07-06	230
EVT0432	2016-06-20	400
EVT0444	2016-06-05	310
EVT0444	2016-09-12	800
EVT0456	2016-08-09	900
EVT0458	2016-03-08	624
EVT0475	2016-03-29	596
EVT0504	2016-10-23	460
EVT0506	2016-06-09	610
EVT0519	2016-05-07	415
EVT0533	2016-06-20	820
EVT0546	2016-08-09	609
EVT0548	2016-05-08	1220
EVT0555	2016-08-04	450
EVT0557	2016-04-13	105
EVT0558	2016-06-14	1278
EVT0559	2016-03-23	285
EVT0562	2015-08-25	578
EVT0567	2016-09-08	45
EVT0572	2015-05-05	433
EVT0603	2016-07-17	800
EVT0611	2016-04-03	319
EVT0613	2016-05-13	850
EVT0625	2016-06-06	197
EVT0626	2016-07-12	756
EVT0634	2016-06-05	600
EVT0666	2017-01-02	210
EVT0674	2016-08-14	412
EVT0683	2016-10-18	253
EVT0684	2016-02-02	80
EVT1009	2016-10-30	517
MW2040021012913	2016-02-16	452
MW5040170155157	2015-09-18	540
MW5040170155157	2015-12-29	474
MW5040170155742	2015-10-01	82
MW5040170156002	2015-10-08	239
MW5040170156002	2016-05-20	399
MW5040170156035	2015-10-09	856
MW5040170156035	2016-07-26	884
MW5040170156068	2015-10-09	851
MW5040170156079	2015-10-09	71
MW5040170156091	2015-10-09	396
MW5040170156091	2016-01-05	606
MW5040170156226	2015-10-13	269
MW5040170156293	2015-10-15	480
MW5040170156316	2015-10-15	437
MW5040170156439	2015-10-16	192
MW5040170156585	2015-10-21	590
MW5040170156822	2015-10-29	333
MW5040170156822	2016-08-05	408
MW5040170156888	2015-10-30	212
MW5040170156899	2015-11-02	261
MW5040170156945	2015-11-04	287
MW5040170156956	2015-11-05	49
MW5040170157025	2015-11-06	450
MW5040170157036	2015-11-06	361
MW5040170157126	2015-10-10	309
MW5040170157171	2015-11-13	111
MW5040170157283	2015-12-11	100
MW5040170157362	2015-11-16	159
MW5040170157429	2015-11-19	238
MW5040170157430	2015-11-20	306
MW5040170157430	2016-08-05	333
MW5040170157441	2015-11-19	549
MW5040170157654	2015-11-24	160
MW5040170157654	2016-07-28	293
MW5040170157676	2015-11-24	56
MW5040170157744	2015-11-26	343
MW5040170157812	2015-11-27	525
MW5040170157812	2016-07-08	683
MW5040170157946	2015-12-01	311
MW5040170158105	2015-12-07	231
MW5040170158105	2016-06-10	375
MW5040170158150	2015-12-07	164
MW5040170158161	2016-01-21	566
MW5040170158273	2016-01-21	418
MW5040170158307	2016-08-22	226
MW5040170158352	2016-04-14	308
MW5040170158352	2016-05-27	348
MW5040170158352	2016-08-09	357
MW5040170158363	2015-12-10	190
MW5040170158385	2015-12-10	593
MW5040170158385	2016-03-07	496
MW5040170158396	2015-12-11	175
MW5040170158598	2015-12-15	259
MW5040170158598	2016-07-15	379
MW5040170158633	2015-12-15	529
MW5040170158756	2015-12-17	61
MW5040170158879	2015-12-18	428
MW5040170158936	2015-12-22	131
MW5040170159005	2015-12-28	510
MW5040170159005	2016-09-02	279
MW5040170159038	2015-12-28	471
MW5040170159049	2015-12-28	233
MW5040170159117	2015-12-29	522
MW5040170159128	2015-12-29	31
MW5040170159162	2016-01-05	281
MW5040170159173	2015-12-29	290
MW5040170159184	2015-12-29	475
MW5040170159195	2015-12-29	34
MW5040170159207	2015-12-29	352
MW5040170159229	2015-12-30	867
MW5040170159241	2015-12-21	78
MW5040170159252	2016-12-31	873
MW5040170159274	2015-12-31	525
MW5040170159285	2015-12-31	495
MW5040170159285	2016-08-22	694
MW5040170159319	2016-01-04	131
MW5040170159320	2016-01-04	330
MW5040170159342	2016-01-04	153
MW5040170159353	2016-01-04	583
MW5040170159375	2016-01-05	281
MW5040170159375	2016-06-30	477
MW5040170159410	2016-01-05	91
MW5040170159465	2016-01-05	279
MW5040170159465	2016-01-08	104
MW5040170159465	2016-07-21	293
MW5040170159555	2016-01-08	215
MW5040170159601	2016-01-08	322
MW5040170159612	2015-12-29	406
MW5040170159645	2016-01-08	21
MW5040170159656	2016-03-10	88
MW5040170159702	2016-03-17	151
MW5040170159724	2016-01-12	593
MW5040170159735	2016-01-12	290
MW5040170159825	2016-01-14	472
MW5040170159870	2016-03-18	317
MW5040170159926	2016-01-25	318
MW5040170161110	2016-02-11	377
MW5040170161121	2016-02-11	160
MW5040170161334	2016-02-16	288
MW5040170161727	2016-03-04	494
MW5040170161963	2016-03-02	448

## Sheet: F3_VL
ptid	dt	viralLoad
AM658	2016-07-09	1
AM101	2016-10-13	1
AM159	2016-12-12	3
AM730	2016-09-13	3
AM813	2016-06-29	1
AM1660	2016-06-20	1
AM47	2016-12-09	1
AM1177	2016-04-08	3
AM1216	2016-11-08	3
AM961	2016-01-21	3
AM1560	2016-08-11	1
AM915	2016-06-29	1
AM1384	2016-10-13	3
AM1369	2016-08-09	1
AM1533	2016-09-29	3
AM448	2016-04-11	3
AM1297	2016-09-13	3
AM722	2016-07-09	1
AM1223	2016-08-16	1
AM1227	2016-08-11	1
AM1328	2016-09-13	1
AM1610	2016-09-16	1
AM1327	2016-09-13	1
AM1331	2016-08-24	1
AM1467	2016-11-15	3
AM1635	2016-09-17	1
AM1194	2016-01-21	1
AM1800	2016-10-13	1
AM1440	2016-08-24	1
AM1426	2016-08-31	1
AM1542	2016-10-13	1
AM2083	2016-09-29	1
AM2215	2016-08-17	1
AM938	2016-06-20	1
AM1992	2016-01-09	1
AM1319	2016-06-21	1
AM1830	2016-06-29	1
AM2242	2016-04-11	1
AM2277	2016-10-14	1
AM2207	2016-04-11	3
AM2200	2016-08-11	1
AM2168	2016-09-29	3
AM2117	2016-12-19	1
AM2271	2016-04-10	1
AM1130	2016-04-10	1
AM2208	2016-12-29	1
AM2182	2016-04-10	1
AM1725	2016-07-09	1
AM493	2016-09-13	1
AM1835	2016-04-11	1
AM1357	2016-04-10	3
AM1347	2016-04-10	1
AM69	2016-10-14	1
AM738	2016-06-21	3
AM2027	2016-08-31	1
AM73	2016-08-31	1
AM2176	2016-04-10	1
AM2260	2016-02-12	1
AM2057	2016-04-10	1
AM2208	2016-12-29	1
AM1130	2016-04-10	1
AM2271	2016-04-10	1
AM1232	2016-07-09	1
AM32	2016-01-09	1
AM4	2016-09-13	1
AM10	2017-10-01	3
AM18	2016-09-29	1
AM15	2016-09-29	1
AM2	2016-08-30	1
AM19	2016-08-29	1
AM26	2016-10-13	1
AM35	2016-10-13	1
AM36	2016-08-11	1
AM37	2016-08-17	1
AM53	2016-09-13	1
AM57	2016-06-11	1
AM99	2016-08-11	1
AM36	2016-08-29	1
AM100	2016-09-13	1
AM89	2016-08-30	1
AM61	2017-10-01	1
AM65	2016-09-13	1
AM120	2016-06-21	1
AM94	2016-06-09	3
AM96	2016-11-14	1
AM85	2016-08-30	1
AM175	2016-06-21	1
AM183	2016-08-17	1
AM200	2016-09-29	1
AM196	2016-01-09	1
AM128	2016-11-14	1
AM136	2016-08-17	1
AM151	2016-06-21	1
AM154	2016-08-24	3
AM156	2016-11-08	1
AM422	2016-08-24	1
AM421	2016-06-20	1
AM420	2016-08-29	1
AM401	2016-12-08	1
AM224	2016-09-29	1
AM235	2016-09-16	1
AM240	2017-01-17	1
AM244	2017-01-13	1
AM421	2016-06-20	1
AM249	2016-09-29	3
AM259	2016-02-05	1
AM284	2016-11-08	1
AM353	2016-06-09	1
AM379	2017-01-17	1
AM390	2016-11-08	1
AM1405	2016-09-29	1
AM1438	2016-08-11	1
AM1472	2016-06-05	1
AM1479	2016-09-13	1
AM1482	2016-08-29	1
AM1477	2016-08-29	1
AM1481	2017-10-01	1
AM1485	2016-09-29	1
AM1492	2016-11-18	1
AM1456	2016-01-30	1
AM1455	2016-09-29	1
AM1452	2016-08-31	1
AM1451	2016-08-29	1
AM1447	2016-09-13	1
AM1474	2016-10-14	1
AM1747	2016-08-09	1
AM1746	2016-06-09	1
AM1745	2016-01-07	3
AM1743	2016-04-11	1
AM1738	2016-11-14	1
AM1732	2016-04-11	1
AM1728	2017-10-01	1
AM1718	2017-10-01	1
AM1714	2016-09-09	1
AM1701	2016-08-17	1
AM1616	2016-07-09	1
AM1619	2016-09-16	1
AM1617	2016-02-05	1
AM1615	2016-07-09	1
AM1608	2016-08-17	1
AM1668	2016-08-17	1
AM1663		1
AM1658	2016-08-17	3
AM1654	2016-11-08	1
AM1652	2016-01-09	1
AM1651	2017-10-01	1
AM1647	2016-09-13	3
AM1643	2016-09-29	3
AM1637	2016-08-11	1
AM1636	2016-01-07	1
AM1028	2017-10-01	1
AM1012	2016-11-08	3
AM1782	2016-10-14	3
AM2013	2016-01-09	1
AM2017	2016-08-31	1
AM1340	2016-06-20	1
AM1451	2016-08-29	1
AM1421	2016-06-05	1
AM1806	2016-11-08	1
AM1758	2017-01-13	1
AM1786	2016-06-29	1
AM1803	2017-10-01	1
AM2021	2016-09-29	1
AM1770	2017-10-01	1
AM1787	2016-08-30	1
AM1792	2016-09-29	1
AM1809	2016-08-29	1
AM2042	2016-08-29	1
AM2143		3
AM2115	2016-09-29	1
AM2054	2016-01-07	1
AM1863	2016-11-08	3
AM1852	2016-08-11	1
AM1851	2017-01-17	1
AM1880	2016-12-19	1
AM1879	2016-08-11	1
AM1878	2016-09-16	1
AM1903	2016-09-29	1
AM1900		1
AM1894	2016-09-29	1
AM1958	2016-06-29	1
AM1956	2016-09-13	1
AM1962	2016-04-11	1
AM1965	2016-11-09	1
AM1994	2016-09-24	1
AM1992	2017-01-09	1
AM1933	2016-04-11	3
AM1926	2016-09-13	1
AM1950	2016-06-20	1
AM1968	2016-08-24	3
AM1893	2016-11-14	1
AM1758	2017-01-13	1
AM825	2016-10-11	3
BA1	2016-05-05	3
BA4	2015-10-08	4
BA29	2016-08-11	1
BA37	2014-04-14	1
BA41	2014-06-13	1
BA42	2016-02-04	1
BA45	2014-05-08	4
BA46	2015-06-16	4
BA50	2016-02-26	3
BA57	2015-10-08	4
BA83	2013-01-10	1
BA84	2012-04-30	2
BA85	2016-08-18	1
BA92	2016-09-03	3
EVT0091	2016-07-20	1
EVT0156	2016-10-18	1
EVT0298	2014-05-09	2
EVT0557	2013-05-06	2
EVT0219	2016-12-12	2
EVT0220	2011-11-12	2
MW2040021012913	2016-02-16	1
MW5040170159612		1

## Sheet: F4_illness
ptid	dt	AIDSillness	AIDSdx
BA4		1	19
BA17	2014-06-06	1	19
EVT0458	2016-12-08	2
EVT0558	2016-12-08	2
EVT0091	2017-01-04	2
EVT0156	2017-01-06	2
EVT0683	2017-01-06	2
EVT0475	2017-01-06	2
EVT0404	2017-01-06	2
EVT0572	2017-01-06	2
EVT0626	2017-01-06	2
EVT0548	2017-01-06	2
EVT0684	2016-01-27	1	21
EVT0312	2017-01-13	2
EVT0311	2017-01-13	2
EVT0206	2005-06-23	1	21
EVT0562	2017-01-13	2
EVT0559	2015-10-29	1	21
EVT0298	2010-05-25	1	13
EVT0557	2011-11-09	2
EVT0418	2016-02-14	1	13
EVT0161	2013-06-30	1	21
EVT0220	2015-08-07	1	21
MW5040170159724	2016-01-12	2
MW5040170158105	2015-12-04	2
MW5040170158598	2015-12-15	2
MW5040170158363	2015-12-10	2
MW5040170158633	2015-12-15	2
MW5040170158396	2015-12-11	1	2
MW5040170158688	2015-12-16	2
MW5040170156068	2015-10-09	2
MW5040170156439	2015-10-16	2
MW5040170156035	2015-02-23	2
MW5040170156293	2015-10-15	2
MW5040170156226	2015-10-13	2
MW5040170159342	2016-01-04	1	2
MW5040170159544	2016-01-08	2
MW5040170159184	2015-12-29	2
MW5040170159195	2015-12-29	2
MW5040170158655	2016-02-29	2
MW5040170157946	2015-12-01	2
MW5040170157171	2015-11-10	2
MW5040170157744	2015-11-26	2
MW5040170156754	2015-10-29	2
MW5040170156316	2015-10-15	2
MW5040170161110	2016-02-11	1	19
MW5040170155742	2015-10-01	2
MW5040170155786	2016-06-30	2
MW5040170156899	2015-11-02	2
MW5040170157441	2015-11-19	2
MW5040170157429	2015-11-19	2
MW5040170157654	2015-11-24	2
MW5040170157362	2016-11-16	2
MW5040170156888	2015-10-30	2
MW5040170156147	2015-10-12	2
MW5040170161974	2016-03-02	2
MW5040170158273	2015-12-08	2
MW5040170158419	2015-12-11	2
MW5040170161963	2016-03-02	2
MW5040170161121	2016-02-11	2
MW5040170161659	2016-02-23	1	2
MW5040170161334	2016-02-15	2
MW5040170161727	2016-02-25	2
MW5040170158936		2
MW5040170158879	2015-12-18	2
MW5040170158802	2015-12-17	2
MW5040170158756	2015-12-17	2
MW5040170158846	2015-12-17	1	26
MW5040170158352	2015-12-10	2
MW5040170156956	2015-11-05	2
MW5040170156158	2015-10-12	2
MW5040170156822	2015-10-29	2
MW5040170156002	2015-10-08	2
MW5040170156079	2015-10-09	2
MW5040170156091	2015-10-09	2
MW5040170156945	2015-11-05	2
MW5040170159128	2015-12-29	2
MW5040170158150	2015-12-07	2
MW5040170158307	2015-12-08	2
MW5040170159410	2016-01-05	2
MW5040170159274	2015-12-31	2
MW5040170157283	2015-11-12	2
MW5040170157126	2015-11-10	2
MW5040170157553	2015-11-20	1	2
MW5040170157812	2016-07-08	2
MW5040170156585	2015-10-21	2
MW5040170155157	2015-09-18	2
MW2040021012913	2016-01-18	2
MW5040170158385	2015-12-10	2
MW5040170159375	2016-01-05	2
MW5040170159870	2016-01-14	2
MW5040170159555	2016-01-08	2
MW5040170159049	2015-12-28	2
MW5040170159735	2016-01-12	2
MW5040170159117	2015-12-29	2
MW5040170159285	2015-12-31	2
MW5040170169152	2016-08-19	2
MW5040170159241	2015-12-31	2
MW5040170159597	2016-01-08	2
MW5040170159005	2015-12-28	2
MW5040170159038	2015-12-28	2
MW5040170159656	2016-01-11	1	26
MW5040170159825		2
MW5040170159173	2015-12-29	2
MW5040170159319	2016-01-04	1	26
MW5040170157362	2015-11-06	1	26
MW5040170157676	2015-11-24	2
MW5040170157430	2015-11-19	2
MW5040170159645	2016-01-08	2
MW5040170159353	2016-01-04	1	26
MW5040170159465	2016-01-05	2
MW5040170159612	2016-01-08	1	26
MW5040170159162	2015-12-29	1	26
MW5040170159320	2016-01-04	1	26
MW5040170159252	2015-12-31	2
MW5040170158161	2015-12-07	2
MW5040170159926	2016-01-15	1	26
MW5040170159702	2016-01-11	2
MW5040170159207	2015-12-29	2
MW5040170159229	2015-12-30	2

## Sheet: F5_ARV
ptid	dtARVstart	dtARVend	changeReason	changeReasonNote	AZT	TDF	FTC	TC3	NVP	IDV	RTV	d4T	ABC	LPV	ATV	EFV	COT
AM658	2008-10-07				1	0	0	1	1	0	0	0	0	0	0	0	1
AM101	2008-08-27				1	0	0	1	1	0	0	0	0	0	0	0	1
AM159	2008-03-13				1	0	0	1	1	0	0	0	0	0	0	0	1
AM730	2008-03-09				1	0	0	1	1	0	0	0	0	0	0	0	1
AM813	2009-10-14				1	0	0	1	1	0	0	0	0	0	0	0	1
AM1660	2008-09-26				1	0	0	1	1	0	0	0	0	0	0	0	1
AM47	2009-09-20				0	1	0	1	0	0	0	0	0	0	0	1	1
AM2342	2010-02-23				1	0	0	1	1	0	0	0	0	0	0	0	1
AM1010	2010-10-02				1	0	0	1	1	0	0	0	0	0	0	0	1
AM1177	2010-04-04				1	0	0	1	1	0	0	0	0	0	0	0	1
AM1197	2010-05-19				1	0	0	1	1	0	0	0	0	0	0	0	1
AM1216	2010-08-19				0	1	0	1	0	0	0	0	0	0	0	1	1
AM889	2010-09-23				1	0	0	1	1	0	0	0	0	0	0	0	1
AM961	2010-09-09				1	0	0	1	1	0	0	0	0	0	0	0	1
AM1560	2013-05-16				1	0	0	1	1	0	0	0	0	0	0	0	1
AM2286	2012-08-03				1	0	0	1	1	0	0	0	0	0	0	0	1
AM1665	2013-07-06				0	1	0	1	0	0	0	0	0	0	0	1	1
AM1353	2012-05-01				0	1	0	1	0	0	0	0	0	0	0	1	1
AM915	2012-05-01				1	0	0	1	0	0	0	0	0	0	0	1	1
AM1384	2012-04-19				1	0	0	1	1	0	0	0	0	0	0	0	1
AM1369	2012-06-14				1	0	0	1	0	0	0	0	0	0	1	0	1
AM1533	2012-07-17				1	0	0	1	1	0	0	0	0	0	0	0	1
AM592	2012-12-07				1	0	0	1	1	0	0	0	0	0	0	0	1
AM448	2013-01-17				0	1	0	1	0	0	0	0	0	0	0	1	1
AM1297	2010-12-15				1	0	0	1	1	0	0	0	0	0	0	0	1
AM766	2008-02-20				1	0	0	1	1	0	0	0	0	0	0	0	1
AM1583	2010-11-16				0	1	0	1	0	0	0	0	0	0	0	1	1
AM1469	2013-02-22				0	1	0	1	0	0	0	0	0	0	0	1	1
AM1281	2012-12-14				1	0	0	1	1	0	0	0	0	0	0	0	1
AM722	2011-12-22				0	1	0	1	0	0	0	0	0	0	0	1	1
AM1223	2011-04-21				0	1	0	1	0	0	0	0	0	0	0	1	1
AM2119	2011-06-15				0	0	0	0	0	0	0	0	0	0	0	0	1
AM1102	2011-07-28				1	0	0	1	1	0	0	0	0	0	0	0	1
AM993	2011-08-18				1	0	0	1	1	0	0	0	0	0	0	0	1
AM1227	2011-01-09				0	1	0	1	1	0	0	0	0	0	0	0	1
AM431	2011-11-16				0	0	0	0	0	0	0	0	0	0	0	0	1
AM1328	2011-12-15				1	0	0	1	1	0	0	0	0	0	0	0	1
AM1610	2013-05-09				0	1	0	1	0	0	0	0	0	0	0	1	1
AM1327	2013-10-31				0	1	0	1	0	0	0	0	0	0	0	1	1
AM1331	2013-10-10				0	1	0	1	0	0	0	0	0	0	0	1	1
AM1467	2013-12-19				1	0	0	1	1	0	0	0	0	0	0	0	1
AM1635	2013-07-26				0	1	0	1	0	0	0	0	0	0	0	1	1
AM1194	2014-03-13				0	0	0	0	0	0	0	0	0	0	0	0	1
AM1838	2014-02-27				1	0	0	1	1	0	0	0	0	0	0	0	1
AM1800	2014-04-15				0	1	0	1	0	0	0	0	0	0	0	0	1
AM1440	2014-10-04				0	1	0	1	0	0	0	0	0	0	0	1	1
AM1426	2014-01-05				0	1	0	1	0	0	0	0	0	0	0	1	1
AM1815	2014-01-05				0	1	0	1	0	0	0	0	0	0	0	1	1
AM1970	2014-07-08				0	1	0	1	0	0	0	0	0	0	0	1	1
AM28	2016-04-29				0	1	0	1	0	0	0	0	0	0	0	1	1
AM1542	2015-06-03				0	1	0	1	0	0	0	0	0	0	0	1	1
AM2083	2015-02-16				0	1	0	1	0	0	0	0	0	0	0	1	1
AM1698	2015-02-19				0	1	0	1	0	0	0	0	0	0	0	1	1
AM1047	2014-12-18				1	0	0	1	1	0	0	0	0	0	0	0	1
AM1988	2014-08-09				0	1	0	1	0	0	0	0	0	0	0	1	1
AM1195	2014-12-09				0	0	0	1	0	0	0	0	1	0	0	1	1
AM1572	2014-01-08				0	1	0	1	0	0	0	0	0	0	0	1	1
AM379	2014-08-14				1	0	0	1	1	0	0	0	0	0	0	0	1
AM1454	2014-12-18				0	1	0	1	0	0	0	0	0	0	0	1	1
AM2215	2014-01-10				0	0	0	1	0	0	0	0	1	0	0	1	1
AM938	2014-08-20				0	1	0	1	0	0	0	0	0	0	0	1	1
AM976	2014-08-14				1	0	0	1	1	0	0	0	0	0	0	0	1
AM1548	2015-12-06				0	1	0	1	0	0	0	0	0	0	0	1	1
AM2128	2015-04-06				0	1	0	1	0	0	0	0	0	0	0	1	1
AM1992	2015-04-16				0	1	0	1	0	0	0	0	0	0	0	1	1
AM2091	2015-10-04				0	1	0	1	0	0	0	0	0	0	0	1	1
AM1319	2015-04-24				0	1	0	1	0	0	0	0	0	0	0	1	1
AM1830	2015-02-04				0	1	0	1	0	0	0	0	0	0	0	1	1
AM2242	2016-02-15				0	0	0	1	1	0	0	0	1	0	0	0	1
AM2277	2015-12-15				0	1	0	1	0	0	0	0	0	0	0	1	1
AM2224	2015-12-30				0	1	0	1	0	0	0	0	0	0	0	1	1
AM2207	2015-01-10				0	0	0	1	0	0	0	0	1	0	0	1	1
AM2200	2015-10-22				0	1	0	1	0	0	0	0	0	0	0	1	1
AM2168	2015-08-13				1	0	0	1	1	0	0	0	0	0	0	0	1
AM2181	2015-08-16				0	0	0	0	0	0	0	0	0	0	0	0	1
AM2177	2015-12-08				0	1	0	1	0	0	0	0	0	0	0	1	1
AM2132	2015-07-30				0	1	0	1	0	0	0	0	0	0	0	1	1
AM2117	2016-04-21				0	1	0	1	0	0	0	0	0	0	0	1	1
AM2246	2016-05-19				0	1	0	1	0	0	0	0	0	0	0	1	1
AM2159	2016-03-24				0	1	0	1	0	0	0	0	0	0	0	1	1
AM2352	0017-01-13				0	1	0	1	0	0	0	0	0	0	0	1	1
AM2371	2017-01-13				0	0	0	0	0	0	0	0	0	0	0	0	1
AM1638	2016-08-12				0	1	0	1	0	0	0	0	0	0	0	1	1
AM2248					0	1	0	1	0	0	0	0	0	0	0	1	1
AM2268	2016-06-04				0	1	0	1	0	0	0	0	0	0	0	1	1
AM1662	2014-11-26				0	1	0	1	0	0	0	0	0	0	0	1	1
AM2271	2011-06-15				1	0	0	1	1	0	0	0	0	0	0	0	1
AM1130	2012-03-22				0	1	0	1	0	0	0	0	0	0	0	1	1
AM2208	2015-07-20				0	1	0	1	0	0	0	0	0	0	0	1	1
AM1634	2013-07-26				0	1	0	1	0	0	0	0	0	0	0	1	1
AM2316	2016-10-08				0	0	0	1	1	0	0	0	1	0	0	0	1
AM2182	2015-09-24				0	1	0	1	0	0	0	0	0	0	0	1	1
AM2305	2016-07-15				0	1	0	1	0	0	0	0	0	0	0	1	1
AM2278	2013-05-22				0	1	0	1	0	0	0	0	0	0	0	1	1
AM1844	2014-01-29				0	1	0	1	0	0	0	0	0	0	0	1	1
AM1891	2014-04-17				0	1	0	1	0	0	0	0	0	0	0	1	1
AM1646	2014-05-23				1	0	0	1	1	0	0	0	0	0	0	0	1
AM2166	2015-06-08				0	1	0	1	0	0	0	0	0	0	0	1	1
AM2222	2015-12-21				0	1	0	1	0	0	0	0	0	0	0	1	1
AM1725	2011-10-10				0	1	0	1	0	0	0	0	0	0	0	1	1
AM493	2012-05-07				1	0	0	1	1	0	0	0	0	0	0	0	1
AM1835	2014-03-15				1	0	0	1	1	0	0	0	0	0	0	0	1
AM1357	2013-09-26				0	1	0	1	0	0	0	0	0	0	0	1	1
AM1347	2013-06-09				0	1	0	1	0	0	0	0	0	0	0	1	1
AM2056	2015-05-01				0	1	0	1	0	0	0	0	0	0	0	1	1
AM1690	2007-02-16				0	1	0	1	0	0	0	0	0	0	0	1	1
AM69	2007-03-28				0	1	0	1	0	0	0	0	0	0	0	1	1
AM738	2008-05-03				1	0	0	1	1	0	0	0	0	0	0	0	1
AM536	2008-05-03				1	0	0	1	1	0	0	0	0	0	0	0	1
AM2027	2013-09-13				0	1	0	1	0	0	0	0	0	0	0	1	1
AM73	2011-01-09				1	0	0	1	1	0	0	0	0	0	0	0	1
AM2176	2015-08-24				0	1	0	1	0	0	0	0	0	0	0	1	1
AM2004	2016-01-07				0	1	0	1	0	0	0	0	0	0	0	1	1
AM1632	2015-05-14				0	1	0	1	0	0	0	0	0	0	0	1	1
AM386	2015-02-07				0	1	0	1	0	0	0	0	0	0	0	1	1
AM2312	2016-07-28				0	1	0	1	0	0	0	0	0	0	0	1	1
AM2260	2016-03-21				0	1	0	1	0	0	0	0	0	0	0	1	1
AM2057	2013-10-04				1	0	0	1	1	0	0	0	0	0	0	0	1
AM1634	2013-07-26				0	1	0	1	0	0	0	0	0	0	0	1	1
AM2208	2015-07-20				0	1	0	1	0	0	0	0	0	0	0	1	1
AM1130	2012-03-22				0	1	0	1	0	0	0	0	0	0	0	1	1
AM2271	2011-06-15				1	0	0	1	1	0	0	0	0	0	0	0	1
AM1662	2014-11-26				0	1	0	1	0	0	0	0	0	0	0	1	1
AM2268	2016-06-04				0	1	0	1	0	0	0	0	0	0	0	1	1
AM459	2012-01-03				1	0	0	1	1	0	0	0	0	0	0	0	1
AM1232	2014-08-28				0	0	0	1	0	0	0	0	1	0	0	1	1
AM1285	2010-04-11				0	0	0	0	0	0	0	0	0	0	0	0	1
AM1257	2011-01-09				0	0	0	0	0	0	0	0	0	0	0	0	1
AM32	2015-02-02				0	0	0	0	0	0	0	0	0	0	0	0	1
AM4	2006-01-26				1	0	0	1	1	0	0	0	0	0	0	0	1
AM10	2006-01-18				1	0	0	1	1	0	0	0	0	0	0	0	1
AM18	2008-10-24				1	0	0	1	1	0	0	0	0	0	0	0	1
AM15	2008-03-19				1	0	0	1	1	0	0	0	0	0	0	0	1
AM2	2006-12-20				1	0	0	1	1	0	0	0	0	0	0	0	1
AM19	2008-05-03				1	0	0	1	1	0	0	0	0	0	0	0	1
AM26	2006-01-03				1	0	0	1	1	0	0	0	0	0	0	0	1
AM25	2005-06-07				1	0	0	1	1	0	0	0	0	0	0	0	1
AM35	2008-05-03				1	0	0	1	1	0	0	0	0	0	0	0	1
AM36	2012-04-26				1	0	0	1	1	0	0	0	0	0	0	0	1
AM37	2013-05-07				0	1	0	1	0	0	0	0	0	0	0	1	1
AM43	2005-08-16				0	1	0	1	0	0	0	0	0	0	0	1	1
AM47	2009-09-20				0	1	0	1	0	0	0	0	0	0	0	1	1
AM53	2008-06-09				1	0	0	1	1	0	0	0	0	0	0	0	1
AM57	2007-01-11				1	0	0	1	1	0	0	0	0	0	0	0	1
AM99	2009-01-23				1	0	0	1	1	0	0	0	0	0	0	0	1
AM36	2006-12-20				0	1	0	1	0	0	0	0	0	0	0	1	1
AM100	0011-12-15				0	1	0	1	0	0	0	0	0	0	0	1	1
AM108	2010-05-05				1	0	0	1	1	0	0	0	0	0	0	0	1
AM89	2007-04-18				1	0	0	1	1	0	0	0	0	0	0	0	1
AM67	2005-06-22				0	0	0	0	0	0	0	0	0	0	0	0	1
AM61	2005-11-23				1	0	0	1	1	0	0	0	0	0	0	0	1
AM65	2006-06-14				1	0	0	1	1	0	0	0	0	0	0	0	1
AM120	2006-12-20				0	1	0	1	0	0	0	0	0	0	0	1	1
AM121	2011-10-21				0	1	0	1	0	0	0	0	0	0	0	1	1
AM94	2007-07-18				1	0	0	1	1	0	0	0	0	0	0	0	1
AM96	2009-08-19				1	0	0	1	1	0	0	0	0	0	0	0	1
AM75	2007-04-04				1	0	0	1	1	0	0	0	0	0	0	0	1
AM85	2012-03-11				1	0	0	1	1	0	0	0	0	0	0	0	1
AM213	2008-09-07				1	0	0	1	1	0	0	0	0	0	0	0	1
AM175	2015-05-14				0	1	0	1	0	0	0	0	0	0	0	1	1
AM183	2011-03-03				0	1	0	1	0	0	0	0	0	0	0	1	1
AM200	2010-10-02				1	0	0	1	1	0	0	0	0	0	0	0	1
AM196	2008-05-28				1	0	0	1	1	0	0	0	0	0	0	0	1
AM128	2007-09-03				1	0	0	1	1	0	0	0	0	0	0	0	1
AM136	2007-04-04				1	0	0	1	1	0	0	0	0	0	0	0	1
AM140	2010-03-02				1	0	0	1	1	0	0	0	0	0	0	0	1
AM151	2006-12-20				1	0	0	1	1	0	0	0	0	0	0	0	1
AM154	2008-10-22				0	1	0	1	0	0	0	0	0	0	0	1	1
AM156	2005-11-17				1	0	0	1	1	0	0	0	0	0	0	0	1
AM422	2015-11-12				0	1	0	1	0	0	0	0	0	0	0	1	1
AM421	2014-04-09				0	1	0	1	0	0	0	0	0	0	0	1	1
AM420	2011-11-10				0	1	0	1	0	0	0	0	0	0	0	1	1
AM401	2013-02-05				0	1	0	1	0	0	0	0	0	0	0	1	1
AM224	2006-12-20				1	0	0	1	1	0	0	0	0	0	0	0	1
AM235	2009-12-21				1	0	0	1	1	0	0	0	0	0	0	0	1
AM240	2006-10-05				1	0	0	1	1	0	0	0	0	0	0	0	1
AM244	2010-12-16				0	1	0	1	0	0	0	0	0	0	0	1	1
AM421	2014-04-09				0	1	0	1	0	0	0	0	0	0	0	1	1
AM249	2006-06-14				1	0	0	1	1	0	0	0	0	0	0	0	1
AM259	2012-12-02				1	0	0	1	0	0	0	0	0	0	0	1	1
AM284	2008-10-22				1	0	0	1	1	0	0	0	0	0	0	0	1
AM353	2006-06-16				1	0	0	1	1	0	0	0	0	0	0	0	1
AM379	2014-08-14				1	0	0	1	1	0	0	0	0	0	0	0	1
AM386	2011-03-03				0	1	0	1	0	0	0	0	0	0	0	1	1
AM390	2009-04-15				0	1	0	1	0	0	0	0	0	0	0	1	1
AM1405	2011-11-17				1	0	0	1	1	0	0	0	0	0	0	0	1
AM1438	2012-07-06				1	0	0	1	1	0	0	0	0	0	0	0	1
AM1435	2013-08-11				1	0	0	1	1	0	0	0	0	0	0	0	1
AM1472	2012-12-04				0	1	0	1	0	0	0	0	0	0	0	1	1
AM1479	2012-02-08				0	1	0	1	0	0	0	0	0	0	0	1	1
AM1482	2012-01-06				0	1	0	1	0	0	0	0	0	0	0	1	1
AM1477	2015-03-26				0	0	0	0	0	0	0	0	0	0	0	0	1
AM1481	2012-04-26				1	0	0	1	1	0	0	0	0	0	0	0	1
AM1485	2013-07-25				0	1	0	1	0	0	0	0	0	0	0	1	1
AM1492	2012-10-05				1	0	0	1	1	0	0	0	0	0	0	0	1
AM1456	2014-03-13				0	1	0	1	0	0	0	0	0	0	0	1	0
AM1455	2014-06-02				1	0	0	1	1	0	0	0	0	0	0	0	1
AM1452	2013-09-20				1	0	0	1	0	0	0	0	0	0	0	1	1
AM1451	2011-12-29				1	0	0	1	1	0	0	0	0	0	0	0	1
AM1447	2013-10-31				0	1	0	1	0	0	0	0	0	0	0	1	1
AM1444	2014-10-30				0	1	0	1	0	0	0	0	0	0	0	1	1
AM1474	2014-12-06				0	1	0	1	0	0	0	0	0	0	0	1	1
AM1747	2014-10-07				1	0	0	1	1	0	0	0	0	0	0	0	1
AM1746	2015-04-17				0	1	0	1	0	0	0	0	0	0	0	1	1
AM1745	2013-09-13				1	0	0	1	1	0	0	0	0	0	0	0	1
AM1743	2014-07-03				0	1	0	1	0	0	0	0	0	0	0	1	1
AM1734	2015-12-02				0	1	0	1	0	0	0	0	0	0	0	1	1
AM1733	2013-09-26				1	0	0	1	1	0	0	0	0	0	0	0	1
AM1738	2013-06-08				0	1	0	1	0	0	0	0	0	0	0	1	1
AM1732	2013-07-31				0	1	0	1	0	0	0	0	0	0	0	1	1
AM1728	2013-07-25				0	1	0	1	0	0	0	0	0	0	0	1	1
AM1718	2014-01-16				0	1	0	1	0	0	0	0	0	0	0	1	1
AM1714	2014-09-19				0	1	0	1	0	0	0	0	0	0	0	1	1
AM1712	2013-05-09				1	0	0	1	1	0	0	0	0	0	0	0	1
AM1708	2012-09-28				1	0	0	1	0	0	0	0	0	0	0	1	1
AM1717	2013-05-07				0	0	0	0	0	0	0	0	0	0	0	0	1
AM1701	2015-06-03				0	1	0	1	0	0	0	0	0	0	0	1	1
AM1624	2013-02-21				0	0	0	0	0	0	0	0	0	0	0	0	1
AM1616	2011-07-21				1	0	0	1	1	0	0	0	0	0	0	0	1
AM1619	2013-04-25				0	1	0	1	0	0	0	0	0	0	0	1	1
AM1618	2013-08-16				0	1	0	1	0	0	0	0	0	0	0	1	1
AM1617	2012-06-06				1	0	0	1	1	0	0	0	0	0	0	0	1
AM1615	2011-10-27				0	1	0	1	0	0	0	0	0	0	0	1	1
AM1614	2015-06-18				0	1	0	1	0	0	0	0	0	0	0	1	1
AM1613	2013-07-02				0	1	0	1	0	0	0	0	0	0	0	1	1
AM1609	2013-09-29				1	0	0	1	1	0	0	0	0	0	0	0	1
AM1608	2013-08-22				0	1	0	1	0	0	0	0	0	0	0	1	1
AM1668	2013-04-23				0	1	0	1	0	0	0	0	0	0	0	1	1
AM1663	2014-06-02				1	0	0	1	1	0	0	0	0	0	0	0	1
AM1658	2013-12-04				0	1	0	1	0	0	0	0	0	0	0	1	1
AM1654	2014-08-28				0	1	0	1	0	0	0	0	0	0	0	1	1
AM1652	2014-11-09				0	0	0	1	0	0	0	0	1	0	0	1	1
AM1651	2013-12-09				0	1	0	1	0	0	0	0	0	0	0	1	1
AM1648	2015-01-30				0	1	0	1	0	0	0	0	0	0	0	1	1
AM1647	2013-09-07				1	0	0	1	1	0	0	0	0	0	0	0	1
AM1643	2005-05-07				1	0	0	1	1	0	0	0	0	0	0	0	1
AM1637	2015-10-29				0	1	0	1	0	0	0	0	0	0	0	1	0
AM1636	2014-04-18				0	1	0	1	0	0	0	0	0	0	0	1	1
AM1028	2013-09-05				0	1	0	1	0	0	0	0	0	0	0	1	0
AM1012	2014-04-17				0	1	0	1	0	0	0	0	0	0	0	1	1
AM1782	2014-01-08				0	0	0	1	0	0	0	0	1	0	0	1	1
AM1630	2012-05-17				0	1	0	1	0	0	0	0	0	0	0	1	1
AM1686	2014-04-12				0	0	0	1	0	0	0	0	1	0	0	1	1
AM2013	2014-11-20				0	1	0	1	0	0	0	0	0	0	0	1	1
AM2017	2014-07-29				1	0	0	1	1	0	0	0	0	0	0	0	1
AM2047	2014-09-12				0	0	0	0	0	0	0	0	0	0	0	0	1
AM1088	2010-09-09				0	0	0	0	0	0	0	0	0	0	0	0	1
AM1340	2011-12-15				0	1	0	1	0	0	0	0	0	0	0	1	1
AM1451	2011-12-29				1	0	0	1	1	0	0	0	0	0	0	0	1
AM1421	2014-10-10				0	1	0	1	0	0	0	0	0	0	0	1	1
AM1042	2009-06-24				1	0	0	1	1	0	0	0	0	0	0	0	1
AM1806	2015-04-09				0	1	0	1	0	0	0	0	0	0	0	1	1
AM1758	2013-09-19				1	0	0	1	1	0	0	0	0	0	0	0	1
AM1786	2013-10-18				1	0	0	1	1	0	0	0	0	0	0	0	1
AM1803	2013-11-11				0	1	0	1	0	0	0	0	0	0	0	1	1
AM2006	2014-10-13				1	0	0	1	1	0	0	0	0	0	0	0	1
AM2021	2015-06-03				0	1	0	1	0	0	0	0	0	0	0	0	1
AM1770	2013-09-29				0	1	0	1	0	0	0	0	0	0	0	1	1
AM1787	2013-10-16				0	1	0	1	0	0	0	0	0	0	0	1	1
AM1792	2013-10-29				1	0	0	1	1	0	0	0	0	0	0	0	1
AM1805	2013-11-20				0	0	0	0	0	0	0	0	0	0	0	0	1
AM1804	2015-09-04				0	1	0	1	0	0	0	0	0	0	0	1	1
AM1809	2014-09-04				0	1	0	1	0	0	0	0	0	0	0	1	1
AM2042	2014-09-25				1	0	0	1	1	0	0	0	0	0	0	0	1
AM2143	2015-10-07				0	1	0	1	0	0	0	0	0	0	0	1	1
AM2146	2015-06-25				0	0	0	0	0	0	0	0	0	0	0	0	1
AM2115	2015-06-05				0	1	0	1	0	0	0	0	0	0	0	1	1
AM2054	2015-05-01				0	1	0	1	0	0	0	0	0	0	0	1	1
AM2052	2014-12-12				0	1	0	1	0	0	0	0	0	0	0	1	1
AM1864	2014-10-16				0	1	0	1	0	0	0	0	0	0	0	1	1
AM1863	2014-01-08				0	1	0	1	0	0	0	0	0	0	0	1	1
AM1853	2014-06-02				0	0	0	0	0	0	0	0	0	0	0	0	1
AM1852	2014-07-03				1	0	0	1	1	0	0	0	0	0	0	0	1
AM1851	2014-09-05				0	1	0	1	0	0	0	0	0	0	0	1	1
AM1882	2014-04-23				0	1	0	1	0	0	0	0	0	0	0	1	1
AM1880	2015-03-20				0	1	0	1	0	0	0	0	0	0	0	1	1
AM1879	2011-02-07				0	1	0	1	0	0	0	0	0	0	0	1	1
AM1878	2014-05-03				1	0	0	1	1	0	0	0	0	0	0	0	1
AM1908	2014-06-19				1	0	0	1	1	0	0	0	0	0	0	0	1
AM1903	2014-05-19				0	1	0	1	0	0	0	0	0	0	0	1	1
AM1900	2015-12-02				0	1	0	1	0	0	0	0	0	0	0	1	1
AM1894	2014-06-19				1	0	0	1	1	0	0	0	0	0	0	0	1
AM1958	2014-05-09				0	1	0	1	0	0	0	0	0	0	0	1	1
AM1957	2014-07-22				0	1	0	1	0	0	0	0	0	0	0	1	1
AM1956	2016-02-19				0	1	0	1	0	0	0	0	0	0	0	1	1
AM1962	2012-10-10				1	0	0	1	1	0	0	0	0	0	0	0	1
AM1965	2011-08-08				0	1	0	1	0	0	0	0	0	0	0	1	1
AM1994	2014-04-12				0	1	0	1	0	0	0	0	0	0	0	1	1
AM1992	2015-04-16				0	1	0	1	0	0	0	0	0	0	0	1	1
AM1935	2015-05-15				0	1	0	1	0	0	0	0	0	0	0	1	1
AM1933	2014-06-06				1	0	0	1	1	0	0	0	0	0	0	0	1
AM1926	2014-12-05				0	1	0	1	0	0	0	0	0	0	0	1	1
AM1928	2014-05-22				0	0	0	0	0	0	0	0	0	0	0	0	1
AM1950	2014-02-10				0	1	0	1	0	0	0	0	0	0	0	1	1
AM1951	2014-07-17				0	0	0	0	0	0	0	0	0	0	0	0	1
AM1885	2015-05-15				0	1	0	1	0	0	0	0	0	0	0	1	1
AM1968	2014-05-08				1	0	0	1	1	0	0	0	0	0	0	0	1
AM1893	2014-03-27				0	1	0	1	0	0	0	0	0	0	0	1	1
AM1758	2013-09-19				1	0	0	1	1	0	0	0	0	0	0	0	1
AM825	2010-06-24				1	0	0	1	1	0	0	0	0	0	0	0	1
BA1	2005-10-07	2016-10-20	2	high viral load	1	0	0	1	0	0	0	0	0	1	0	0	0
BA2	2012-02-20	2016-12-14			0	1	1	0	0	0	0	0	0	0	0	1	0
BA3	2014-03-03	2016-12-02			1	0	0	1	1	0	0	0	0	0	0	0	0
BA4	2014-03-19	2016-12-16	2	high viral load	1	0	0	1	0	0	0	0	0	0	1	0	0
BA5	2014-03-04	2016-11-15			0	1	0	1	0	0	0	0	0	0	0	1	0
BA6	2014-02-26	2016-12-07			0	1	1	0	0	0	0	0	0	0	0	1	0
BA7	2014-03-27	2016-12-15			0	1	0	1	0	0	0	0	0	0	0	1	0
BA8	2014-02-07	2016-12-07			0	1	0	1	0	0	0	0	0	0	0	1	0
BA9	2014-02-27	2016-12-08			0	1	0	1	0	0	0	0	0	0	0	1	0
BA10	2014-03-03	2016-12-01			1	0	0	1	1	0	0	0	0	0	0	0	0
BA11	2014-02-05	2016-12-15			0	1	0	1	0	0	0	0	0	0	0	1	0
BA12	2014-03-24	2016-12-19			0	1	0	1	0	0	0	0	0	0	0	1	0
BA13	2014-01-28	2016-12-06			0	1	0	1	0	0	0	0	0	0	0	1	0
BA14	2014-01-28	2016-12-02			0	1	0	1	0	0	0	0	0	0	0	1	0
BA15	2012-02-27	2012-02-27			1	0	0	1	1	0	0	0	0	0	0	0	0
BA16	2012-02-02	2012-02-17			1	0	0	1	1	0	0	0	0	0	0	0	0
BA17	2016-04-10	2014-05-05			0	1	0	1	0	0	0	0	0	0	0	1	0
BA18	2014-03-24	2016-12-14			0	1	0	1	0	0	0	0	0	0	0	1	0
BA19	2014-04-24	2016-10-14			0	1	0	1	0	0	0	0	0	0	0	1	0
BA20	2014-03-10	2016-10-14			0	1	0	1	0	0	0	0	0	0	0	1	0
BA21	2014-05-31	2016-11-24			0	1	0	1	0	0	0	0	0	0	0	1	0
BA22	2014-03-24	2016-12-16			0	1	0	1	0	0	0	0	0	0	0	1	0
BA23	2014-03-27	2016-10-11			0	1	0	1	0	0	0	0	0	0	0	1	0
BA24	2014-04-02	2016-12-08			0	1	0	1	0	0	0	0	0	0	0	1	0
BA25	2014-04-02	2016-12-07			0	1	0	1	0	0	0	0	0	0	0	1	0
BA26	2014-05-06	2016-12-06			1	0	0	1	1	0	0	0	0	0	0	0	0
BA27	2014-05-12	2016-12-16			0	1	0	1	0	0	0	0	0	0	0	1	0
BA28	2014-04-08	2016-12-01			0	1	0	1	0	0	0	0	0	0	0	1	0
BA29	2014-04-15	2016-12-21			0	1	0	1	0	0	0	0	0	0	0	1	0
BA30	2014-03-31	2016-12-06			0	1	0	1	0	0	0	0	0	0	0	1	0
BA31	2014-10-08	2016-12-16			0	1	1	0	0	0	0	0	0	0	0	1	0
BA32	2014-05-20	2016-12-14			0	1	0	1	0	0	0	0	0	0	0	1	0
BA33	2014-05-08	2016-12-14			0	1	0	1	0	0	0	0	0	0	0	1	0
BA34	2014-08-19	2016-10-28			0	1	0	1	0	0	0	0	0	0	0	1	0
BA35	2014-05-26	2016-10-26			0	1	1	0	0	0	0	0	0	0	0	1	0
BA36	2014-05-26	2016-10-28			1	0	0	1	1	0	0	0	0	0	0	0	0
BA37	2014-04-02	2016-10-25			1	0	0	1	1	0	0	0	0	0	0	1	0
BA38	2014-04-03	2016-12-07			0	1	1	0	0	0	0	0	0	0	0	1	0
BA39	2014-09-26	2016-12-02			0	1	0	1	0	0	0	0	0	0	0	1	0
BA40	2014-05-05	2016-12-14			1	0	0	1	1	0	0	0	0	0	0	1	0
BA41	2014-04-28	2016-10-20			0	1	0	1	0	0	0	0	0	0	0	1	0
BA42	2014-05-12	2016-11-15			0	1	0	1	0	0	0	0	0	0	0	1	0
BA43	2014-05-15	2016-12-16			0	1	0	1	0	0	0	0	0	0	0	1	0
BA44	2014-04-17	2016-12-07			0	1	0	1	0	0	0	0	0	0	0	1	0
BA45	2014-05-06	2016-12-16	2	high viral load	0	1	1	0	0	0	0	0	0	0	1	0	0
BA46	2014-05-07	2016-11-28	3	progressive loss of wieght	1	0	0	1	0	0	0	0	0	0	1	0	0
BA47	2015-11-23	2016-10-31			0	1	1	0	0	0	0	0	0	0	0	1	0
BA48	2014-04-30	2016-12-16			1	0	0	1	1	0	0	0	0	0	0	0	0
BA49	2014-07-14	2016-02-12			0	1	0	1	0	0	0	0	0	0	0	1	0
BA50	2014-05-02	2016-12-07			0	1	0	1	0	0	0	0	0	0	0	1	0
BA51	2014-05-08	2016-10-20			0	1	0	1	0	0	0	0	0	0	0	1	0
BA52	2014-10-08	2016-12-14			0	1	0	1	0	0	0	0	0	0	0	1	0
BA53	2014-11-10	2016-11-29			0	1	0	1	0	0	0	0	0	0	0	1	0
BA54	2014-03-03	2016-12-01			1	0	0	1	1	0	0	0	0	0	0	0	0
BA55	2014-03-03	2016-10-19			0	1	0	1	0	0	0	0	0	0	0	1	0
BA56	2014-03-03	2016-12-02			1	0	0	1	1	0	0	0	0	0	0	0	0
BA57	2014-03-19	2016-12-16			1	0	0	1	0	0	0	0	0	0	1	0	0
BA58	2014-03-27	2016-12-15			0	1	0	1	0	0	0	0	0	0	0	1	0
BA59	2014-02-17	2016-12-08			0	1	0	1	0	0	0	0	0	0	0	1	0
BA60	2014-02-17	2016-12-07			0	1	0	1	0	0	0	0	0	0	0	1	0
BA61	2014-02-20	2016-10-21			1	0	0	1	1	0	0	0	0	0	0	0	0
BA62	2014-02-25	2016-12-15			0	1	0	1	0	0	0	0	0	0	0	1	0
BA63	2015-03-09	2016-12-16			0	1	0	1	0	0	0	0	0	0	0	1	0
BA64	2015-03-02	2016-12-20			0	1	0	1	0	0	0	0	0	0	0	1	0
BA65	2015-03-09	2016-12-01			0	1	0	1	0	0	0	0	0	0	0	1	0
BA66	2015-02-23	2016-12-15			0	1	0	1	0	0	0	0	0	0	0	1	0
BA67	2015-02-12	2016-12-15			0	1	1	0	0	0	0	0	0	0	0	1	0
BA68	2015-02-23	2016-10-19			0	1	0	1	0	0	0	0	0	0	0	1	0
BA69	2015-04-02	2016-12-20			0	1	0	1	0	0	0	0	0	0	0	1	0
BA70	2014-01-28	2016-12-02			0	1	0	1	0	0	0	0	0	0	0	1	0
BA71	2014-01-29	2016-12-05			0	1	0	1	0	0	0	0	0	0	0	1	0
BA72	2014-01-30	2016-12-05			1	0	0	1	1	0	0	0	0	0	0	0	0
BA73	2015-02-19	2016-10-18			1	0	0	1	1	0	0	0	0	0	0	0	0
BA74	2015-02-19	2016-12-07			1	0	0	1	1	0	0	0	0	0	0	0	0
BA75	2015-03-10	2016-12-02			0	1	0	1	0	0	0	0	0	0	0	1	0
BA76	2015-06-09	2016-12-02			0	1	0	1	0	0	0	0	0	0	0	1	0
BA77	2015-02-25	2016-12-08			0	0	0	1	0	0	0	0	1	1	0	0	0
BA78	2015-02-19	2016-12-20			1	0	0	1	1	0	0	0	0	0	0	0	0
BA79	2015-03-12	2016-12-14			0	1	0	1	0	0	0	0	0	0	0	1	0
BA80	2011-08-24	2016-10-31			1	0	0	1	1	0	0	0	0	0	0	0	0
BA81	2012-07-23	2016-12-08			0	1	0	1	0	0	0	0	0	0	0	1	0
BA82	2012-12-17	2016-12-02			0	1	0	1	0	0	0	0	0	0	0	1	0
BA83	2008-03-19	2016-12-06			0	1	0	1	0	0	0	0	0	0	0	1	0
BA84	2008-11-17	2016-12-15	2	low cd4/high virail load	0	1	0	1	0	0	0	0	0	0	1	0	0
BA85	2012-08-22	2016-12-08			1	0	0	1	1	0	0	0	0	0	0	0	0
BA86	2012-02-29	2016-12-15			0	1	0	1	0	0	0	0	0	0	0	1	0
BA87	2011-12-13	2016-11-29			0	1	0	1	0	0	0	0	0	0	0	1	0
BA88	2012-02-10	2016-12-19			0	1	1	0	0	0	0	0	0	0	0	1	0
BA89	2012-03-21	2016-12-19			1	0	0	1	1	0	0	0	0	0	0	0	0
BA90	2012-10-09	2016-12-13			0	1	1	0	0	0	0	0	0	0	0	1	0
BA91	2012-02-27	2016-12-16			0	1	0	1	0	0	0	0	0	0	0	1	0
BA92	2012-03-11	2016-12-08	2	low cd4/high virail load	0	1	0	1	0	0	0	0	0	0	1	0	0
BA93	2012-02-20	2016-12-08			1	0	0	1	1	0	0	0	0	0	0	0	0
BA94	2013-02-22	2016-12-14			0	1	0	1	0	0	0	0	0	0	0	1	0
BA95	2013-10-23	2016-12-08			0	1	0	1	0	0	0	0	0	0	0	1	0
BA96	2009-06-04	2016-12-07			1	0	0	1	1	0	0	0	0	0	0	0	0
BA97	2013-05-02	2016-12-02			1	0	0	1	1	0	0	0	0	0	0	0	0
BA98	2013-03-14	2016-10-21			1	0	0	1	1	0	0	0	0	0	0	0	0
BA99	2013-06-24	2016-12-02			1	0	0	1	1	0	0	0	0	0	0	0	0
BA100	2012-04-26	2016-12-14	2	low cd4	0	0	0	1	0	0	0	0	1	1	0	0	0
EVT0458	2005-12-01				0	0	0	1	1	0	0	1	0	0	0	0	0
EVT0558	2014-02-08				1	0	0	1	1	0	0	0	0	0	0	0	0
EVT0091	2002-10-12				1	0	0	1	1	0	0	0	0	0	0	0	1
EVT0156	2006-02-28				1	0	0	1	1	0	0	0	0	0	0	0	1
EVT0683	2016-05-01				1	0	0	1	1	0	0	0	0	0	0	0	1
EVT0475	2010-01-21				0	1	0	1	0	0	0	0	0	0	0	1	0
EVT0404	2009-09-29				1	0	0	1	1	0	0	0	0	0	0	0	0
EVT0572	2012-01-17				1	0	0	1	1	0	0	0	0	0	0	0	1
EVT0626	2011-01-13				1	0	0	1	1	0	0	0	0	0	0	0	0
EVT0548	2009-01-27				1	0	0	1	1	0	0	0	0	0	0	0	0
EVT0684	2016-01-28				1	0	0	1	0	0	0	0	0	0	0	1	0
EVT0312	2006-05-01				1	0	0	1	1	0	0	0	0	0	0	0	0
EVT0311	2007-01-16				1	0	0	1	1	0	0	0	0	0	0	0	1
EVT0206	2005-03-07				1	0	0	1	1	0	0	0	0	0	0	0	1
EVT0562	2011-07-21	2016-02-16			1	0	0	1	1	0	0	0	0	0	0	0	0
EVT0559	2006-09-19		4	Treatment/immunological failure, diarrhea on LPV	1	1	0	1	0	0	0	0	0	0	1	0	1
EVT0331	2005-08-12				1	0	0	1	1	0	0	0	0	0	0	0	0
EVT0634	2001-11-23				0	1	0	1	1	0	0	0	0	0	0	0	0
EVT0298	2012-12-10				1	0	0	1	1	0	0	1	0	0	0	0	0
EVT0333	2000-05-13				1	0	0	1	1	0	0	0	0	0	0	0	0
EVT0611	1999-08-04				1	0	0	1	1	0	0	0	0	0	0	0	0
EVT0338	2014-07-02				1	0	0	1	1	0	0	0	0	0	0	0	0
EVT0386	2001-10-23				1	0	0	1	1	0	0	0	0	0	0	0	0
EVT0533	2008-12-28				1	0	0	1	1	0	0	0	0	0	0	0	0
EVT0625	2009-10-05				1	0	0	1	1	0	0	0	0	0	0	0	0
EVT0316	2009-11-12				1	0	0	1	1	0	0	0	0	0	0	0	0
EVT0555	2001-03-06				1	0	0	1	1	0	0	0	0	0	0	0	0
EVT0314	2015-05-07				1	0	0	1	1	0	0	0	0	0	0	0	0
EVT0343	2010-10-17				1	0	0	1	1	0	0	0	0	0	0	0	0
EVT0284	2007-11-10				1	0	0	1	1	0	0	0	0	0	0	0	0
EVT0364	2012-08-18				1	0	0	1	1	0	0	0	0	0	0	0	0
EVT0413	2011-07-25				1	0	0	1	1	0	0	0	0	0	0	0	0
EVT0519	2007-02-18				1	0	0	1	1	0	0	0	0	0	0	0	0
EVT0010	2004-09-16				1	0	0	1	1	0	0	0	0	0	0	0	0
EVT0231	2007-07-11				1	0	0	1	1	0	0	0	0	0	0	0	0
EVT0444	2008-10-09				1	0	0	1	1	0	0	0	0	0	0	0	0
EVT0016	1999-11-19				1	0	0	1	1	0	0	0	0	0	0	0	0
EVT0603	2010-12-12				1	0	0	1	1	0	0	0	0	0	0	0	0
EVT0396	2012-07-18				1	0	0	1	1	0	0	0	0	0	0	0	0
EVT0156	2014-10-14				1	0	0	1	1	0	0	0	0	0	0	0	0
EVT0222	2004-11-07				1	0	0	1	1	0	0	0	0	0	0	0	0
EVT0557	2001-05-13				0	0	0	1	1	0	0	1	0	0	0	0	0
EVT0432	2003-01-27				1	0	0	1	1	0	0	0	0	0	0	0	0
EVT0017	2009-12-16				1	0	0	1	1	0	0	0	0	0	0	0	0
EVT0019	2004-07-03				1	0	0	1	1	0	0	0	0	0	0	0	0
EVT0020	2006-11-08				1	0	0	1	1	0	0	0	0	0	0	0	0
EVT0030	2015-05-27				1	0	0	1	1	0	0	0	0	0	0	0	0
EVT0021	2013-09-11				1	0	0	1	1	0	0	0	0	0	0	0	0
EVT0546	2011-06-11				1	0	0	1	1	0	0	0	0	0	0	0	0
EVT0418	2002-08-08				0	0	0	1	1	0	0	1	0	0	0	0	0
EVT0064	2006-08-15				1	0	0	1	1	0	0	0	0	0	0	0	0
EVT0232	2012-07-10				1	0	0	1	1	0	0	0	0	0	0	0	0
EVT0100	2004-02-18				1	0	0	1	1	0	0	0	0	0	0	0	0
EVT0005	2009-04-03				1	0	0	1	1	0	0	0	0	0	0	0	0
EVT0131	2014-09-16				1	0	0	1	1	0	0	0	0	0	0	0	0
EVT0137	2014-09-16				1	0	0	1	1	0	0	0	0	0	0	0	0
EVT0222	2009-11-27				1	0	0	1	1	0	0	0	0	0	0	0	0
EVT0334	2002-11-22				1	0	0	1	1	0	0	0	0	0	0	0	0
EVT0567	1999-09-30				1	0	0	1	1	0	0	0	0	0	0	0	0
EVT0216	2015-06-13				1	0	0	1	1	0	0	0	0	0	0	0	0
EVT0260	2015-05-20				1	0	0	1	1	0	0	0	0	0	0	0	0
EVT0234	2011-05-25				1	0	0	1	1	0	0	0	0	0	0	0	0
EVT0613	2007-06-09				1	0	0	1	1	0	0	0	0	0	0	0	0
EVT0007	1998-11-02				1	0	0	1	1	0	0	0	0	0	0	0	0
EVT0019	2002-04-05				1	0	0	1	1	0	0	0	0	0	0	0	0
EVT0103	2002-07-29				1	0	0	1	1	0	0	0	0	0	0	0	0
EVT0161	2012-12-04				0	0	0	1	1	0	0	1	0	0	0	0	0
EVT0144	2007-07-05				1	0	0	1	1	0	0	0	0	0	0	0	0
EVT0245	2015-09-06				1	0	0	1	1	0	0	0	0	0	0	0	0
EVT0148	2011-05-03				1	0	0	1	1	0	0	0	0	0	0	0	0
EVT0674	2005-09-13				1	0	0	1	1	0	0	0	0	0	0	0	0
EVT0504	2003-04-18				1	0	0	1	1	0	0	0	0	0	0	0	0
EVT0506	2015-09-06				1	0	0	1	1	0	0	0	0	0	0	0	0
EVT0219	2013-10-18				1	0	0	1	1	0	0	0	0	0	0	0	0
EVT0220	2011-11-11				0	0	0	1	1	0	0	1	0	0	0	0	0
EVT0136	2007-02-12				1	0	0	1	1	0	0	0	0	0	0	0	0
EVT0333	2012-09-16				1	0	0	1	1	0	0	0	0	0	0	0	0
EVT0456	2012-08-26				1	0	0	1	1	0	0	0	0	0	0	0	0
EVT0243	2002-09-29				1	0	0	1	1	0	0	0	0	0	0	0	0
EVT0206	2013-09-06				1	0	0	1	1	0	0	0	0	0	0	0	0
EVT0215	2005-11-14				1	0	0	1	1	0	0	0	0	0	0	0	0
EVT0109	2009-07-25				1	0	0	1	1	0	0	0	0	0	0	0	0
EVT0211	2010-05-04				1	0	0	1	1	0	0	0	0	0	0	0	0
EVT0666	2006-06-06				1	0	0	1	1	0	0	0	0	0	0	0	0
EVT0444	2007-08-19				1	0	0	1	1	0	0	0	0	0	0	0	0
EVT0147	2014-07-20				1	0	0	1	1	0	0	0	0	0	0	0	0
EVT0376	2010-10-19				1	0	0	1	1	0	0	0	0	0	0	0	0
EVT0209	2016-10-06				1	0	0	1	1	0	0	0	0	0	0	0	0
EVT0287	2015-04-17				1	0	0	1	1	0	0	0	0	0	0	0	0
EVT0014	2003-07-30				1	0	0	1	1	0	0	0	0	0	0	0	0
EVT0235	2006-06-14				1	0	0	1	1	0	0	0	0	0	0	0	0
EVT0324	2002-06-07				1	0	0	1	1	0	0	0	0	0	0	0	0
EVT0110	2017-09-11				1	0	0	1	1	0	0	0	0	0	0	0	0
EVT0221	2014-06-14				1	0	0	1	1	0	0	0	0	0	0	0	0
EVT1009	2008-03-17				1	0	0	1	1	0	0	0	0	0	0	0	0
EVT0155	2002-04-13				1	0	0	1	1	0	0	0	0	0	0	0	0
EVT0170	2008-11-29				1	0	0	1	1	0	0	0	0	0	0	0	0
EVT0128	2011-09-14				1	0	0	1	1	0	0	0	0	0	0	0	0
EVT0321	2009-07-22				1	0	0	1	1	0	0	0	0	0	0	0	0
EVT0318	2007-03-19				1	0	0	1	1	0	0	0	0	0	0	0	0
MW5040170159724	2016-02-11				0	1	0	1	0	0	0	0	0	0	0	1	0
MW5040170159724	2016-02-26				0	1	0	1	0	0	0	0	0	0	0	1	0
MW5040170159724	2016-04-01				0	1	0	1	0	0	0	0	0	0	0	1	0
MW5040170159724	2016-05-03				0	1	0	1	0	0	0	0	0	0	0	1	0
MW5040170159724	2016-06-02				0	1	0	1	0	0	0	0	0	0	0	1	0
MW5040170159724	2016-08-05				0	1	0	1	0	0	0	0	0	0	0	1	0
MW5040170159724	2016-09-06				0	1	0	1	0	0	0	0	0	0	0	1	0
MW5040170158105	2016-01-22				0	1	0	1	0	0	0	0	0	0	0	1	0
MW5040170158105	2016-02-05				0	1	0	1	0	0	0	0	0	0	0	1	0
MW5040170158105	2016-03-04				0	1	0	1	0	0	0	0	0	0	0	1	0
MW5040170158105	2016-05-09				0	1	0	1	0	0	0	0	0	0	0	1	0
MW5040170158105	2016-05-09				0	1	0	1	0	0	0	0	0	0	0	1	0
MW5040170158105	2016-06-07				0	1	0	1	0	0	0	0	0	0	0	1	0
MW5040170158105	2016-07-08				0	1	0	1	0	0	0	0	0	0	0	1	0
MW5040170158105	2016-08-09				0	1	0	1	0	0	0	0	0	0	0	1	0
MW5040170158105	2016-09-15				0	1	0	1	0	0	0	0	0	0	0	1	0
MW5040170158598	2016-01-11				0	1	0	1	0	0	0	0	0	0	0	1	0
MW5040170158598	2016-01-25				0	1	0	1	0	0	0	0	0	0	0	1	0
MW5040170158598	2016-02-22				0	1	0	1	0	0	0	0	0	0	0	1	0
MW5040170158598	2016-04-19				0	1	0	1	0	0	0	0	0	0	0	1	0
MW5040170158598	2016-05-19				0	1	0	1	0	0	0	0	0	0	0	1	0
MW5040170158598	2016-07-15				0	1	0	1	0	0	0	0	0	0	0	1	0
MW5040170158598	2016-07-15				0	1	0	1	0	0	0	0	0	0	0	1	0
MW5040170158363	2015-02-04				0	1	0	1	0	0	0	0	0	0	0	1	0
MW5040170158363	2016-02-18				0	1	0	1	0	0	0	0	0	0	0	1	0
MW5040170158363	2016-03-18				0	1	0	1	0	0	0	0	0	0	0	1	0
MW5040170158633	2016-01-08				0	1	0	1	0	0	0	0	0	0	0	1	0
MW5040170158633	2016-01-22				0	1	0	1	0	0	0	0	0	0	0	1	0
MW5040170158633	2016-04-21				0	1	0	1	0	0	0	0	0	0	0	1	0
MW5040170158633	2016-04-21				0	1	0	1	0	0	0	0	0	0	0	1	0
MW5040170158633	2016-05-24				0	1	0	1	0	0	0	0	0	0	0	1	0
MW5040170158396	2015-12-29				0	1	1	0	0	0	0	0	0	1	0	0	0
MW5040170158396	2015-12-11				0	1	1	0	0	0	0	0	0	1	0	0	0
MW5040170158396	2016-03-31				0	1	1	0	0	0	0	0	0	1	0	0	0
MW5040170158688	2015-12-30				0	1	0	1	0	0	0	0	0	0	0	1	0
MW5040170158688		2016-01-13			0	1	0	1	0	0	0	0	0	0	0	1	0
MW5040170158688	2016-01-13		4	No reason given	0	0	0	1	0	0	0	0	1	0	0	1	0
MW5040170158688	2016-02-10				0	0	0	1	0	0	0	0	1	0	0	1	0
MW5040170158688	2016-03-09				0	0	0	1	0	0	0	0	1	0	0	1	0
MW5040170158688	2016-07-06				0	0	0	1	0	0	0	0	1	0	0	1	0
MW5040170158688	2016-08-10				0	0	0	1	0	0	0	0	1	0	0	1	0
MW5040170158688	2016-09-21				0	0	0	1	0	0	0	0	1	0	0	1	0
MW5040170156068	2015-10-23				0	1	0	1	0	0	0	0	0	0	0	1	0
MW5040170156068	2015-11-06				0	1	0	1	0	0	0	0	0	0	0	1	0
MW5040170156068	2015-11-20				0	1	0	1	0	0	0	0	0	0	0	1	0
MW5040170156439	2015-11-05				0	1	0	1	0	0	0	0	0	0	0	1	0
MW5040170156439	2015-11-19				0	1	0	1	0	0	0	0	0	0	0	1	0
MW5040170156439	2015-12-18				0	1	0	1	0	0	0	0	0	0	0	1	0
MW5040170156439	2016-01-17				0	1	0	1	0	0	0	0	0	0	0	1	0
MW5040170156439	2016-02-16				0	1	0	1	0	0	0	0	0	0	0	1	0
MW5040170156439	2016-06-27				0	1	0	1	0	0	0	0	0	0	0	1	0
MW5040170156439	2016-07-28				0	1	0	1	0	0	0	0	0	0	0	1	0
MW5040170156439	2016-09-09				0	1	0	1	0	0	0	0	0	0	0	1	0
MW5040170156035	2016-02-23				0	1	0	1	0	0	0	0	0	0	0	1	0
MW5040170156035	2015-11-23				0	1	0	1	0	0	0	0	0	0	0	1	0
MW5040170156035	2015-12-22				0	1	0	1	0	0	0	0	0	0	0	1	0
MW5040170156035	2016-02-23				0	1	0	1	0	0	0	0	0	0	0	1	0
MW5040170156035	2016-05-24				0	1	0	1	0	0	0	0	0	0	0	1	0
MW5040170156035	2016-07-25				0	1	0	1	0	0	0	0	0	0	0	1	0
MW5040170156035	2016-08-26				0	1	0	1	0	0	0	0	0	0	0	1	0
MW5040170156293	2015-10-29				0	1	0	1	0	0	0	0	0	0	0	1	0
MW5040170156293	2015-11-12				0	1	0	1	0	0	0	0	0	0	0	1	0
MW5040170156293	2015-11-12				0	1	0	1	0	0	0	0	0	0	0	1	0
MW5040170156293	2015-12-11				0	1	0	1	0	0	0	0	0	0	0	1	0
MW5040170156293	2016-01-12				0	1	0	1	0	0	0	0	0	0	0	1	0
MW5040170156293	2016-03-11				0	1	0	1	0	0	0	0	0	0	0	1	0
MW5040170156293	2016-05-09				0	1	0	1	0	0	0	0	0	0	0	1	0
MW5040170156293	2016-06-06				0	1	0	1	0	0	0	0	0	0	0	1	0
MW5040170156293	2016-06-27				0	1	0	1	0	0	0	0	0	0	0	1	0
MW5040170156226	2015-12-28				0	1	0	1	0	0	0	0	0	0	0	1	0
MW5040170156226	2016-01-12				0	1	0	1	0	0	0	0	0	0	0	1	0
MW5040170156226	2016-02-11				0	1	0	1	0	0	0	0	0	0	0	1	0
MW5040170156226	2016-03-14				0	1	0	1	0	0	0	0	0	0	0	1	0
MW5040170156226	2016-05-09				0	1	0	1	0	0	0	0	0	0	0	1	0
MW5040170156226	2016-06-06				0	1	0	1	0	0	0	0	0	0	0	1	0
MW5040170156226	2016-07-12				0	1	0	1	0	0	0	0	0	0	0	1	0
MW5040170156226	2016-08-15				0	1	0	1	0	0	0	0	0	0	0	1	0
MW5040170159342	2016-01-18				0	1	0	1	0	0	0	0	0	0	0	1	0
MW5040170159342	2016-02-01				0	1	0	1	0	0	0	0	0	0	0	1	0
MW5040170159342	2016-02-29				0	1	0	1	0	0	0	0	0	0	0	1	0
MW5040170159544	2016-01-22				0	1	0	1	0	0	0	0	0	0	0	1	0
MW5040170159544	2016-02-05				0	1	0	1	0	0	0	0	0	0	0	1	0
MW5040170159544	2016-02-19				0	1	0	1	0	0	0	0	0	0	0	1	0
MW5040170159544	2016-03-21				0	1	0	1	0	0	0	0	0	0	0	1	0
MW5040170159544	2016-04-15				0	1	0	1	0	0	0	0	0	0	0	1	0
MW5040170159544	2016-05-17				0	1	0	1	0	0	0	0	0	0	0	1	0
MW5040170159544	2016-07-18				0	1	0	1	0	0	0	0	0	0	0	1	0
MW5040170159544	2016-08-19				0	1	0	1	0	0	0	0	0	0	0	1	0
MW5040170159184	2016-04-21				0	1	0	1	0	0	0	0	0	0	0	1	0
MW5040170159184	2016-08-05				0	1	0	1	0	0	0	0	0	0	0	1	0
MW5040170159195	2016-02-02				0	1	0	1	0	0	0	0	0	0	0	1	0
MW5040170159195	2016-02-16				0	1	0	1	0	0	0	0	0	0	0	1	0
MW5040170158655	2015-01-21				0	0	0	1	0	0	0	0	1	0	0	1	0
MW5040170157946	2016-01-08				0	1	0	1	0	0	0	0	0	0	0	1	0
MW5040170157171	2015-11-20				0	1	0	1	0	0	0	0	0	0	0	1	0
MW5040170157171	2015-12-04				0	1	0	1	0	0	0	0	0	0	0	1	0
MW5040170157171	2015-12-18				0	1	0	1	0	0	0	0	0	0	0	1	0
MW5040170157171	2016-01-19				0	1	0	1	0	0	0	0	0	0	0	1	0
MW5040170157171	2016-03-18				0	1	0	1	0	0	0	0	0	0	0	1	0
MW5040170157171	2016-07-15				0	1	0	1	0	0	0	0	0	0	0	1	0
MW5040170157171	2016-08-18				0	1	0	1	0	0	0	0	0	0	0	1	0
MW5040170157744	2016-02-29				0	1	0	1	0	0	0	0	0	0	0	1	0
MW5040170157744	2016-03-14				0	1	0	1	0	0	0	0	0	0	0	1	0
MW5040170157744	2016-06-15				0	1	0	1	0	0	0	0	0	0	0	1	0
MW5040170157744	2016-06-14				0	1	0	1	0	0	0	0	0	0	0	1	0
MW5040170157744	2016-08-18				0	1	0	1	0	0	0	0	0	0	0	1	0
MW5040170156754	2015-12-02				0	0	0	1	0	0	0	0	1	1	0	0	0
MW5040170156754	2015-12-23				0	0	0	1	0	0	0	0	1	1	0	0	0
MW5040170156754	2016-01-27				0	0	0	1	0	0	0	0	1	1	0	0	0
MW5040170156754	2016-02-24				0	0	0	1	0	0	0	0	1	1	0	0	0
MW5040170156754	2016-03-23				0	0	0	1	0	0	0	0	1	1	0	0	0
MW5040170156316	2015-10-29				0	1	0	1	0	0	0	0	0	0	0	1	0
MW5040170156316	2015-11-13				0	1	0	1	0	0	0	0	0	0	0	1	0
MW5040170156316	2015-12-14				0	1	0	1	0	0	0	0	0	0	0	1	0
MW5040170156316	2015-02-15				0	1	0	1	0	0	0	0	0	0	0	1	0
MW5040170156316	2015-04-12				0	1	0	1	0	0	0	0	0	0	0	1	0
MW5040170156316	2016-06-28				0	1	0	1	0	0	0	0	0	0	0	1	0
MW5040170156316	2016-07-29				0	1	0	1	0	0	0	0	0	0	0	1	0
MW5040170156316	2016-09-08				0	1	0	1	0	0	0	0	0	0	0	1	0
MW5040170156316	2016-10-11				0	1	0	1	0	0	0	0	0	0	0	1	0
MW5040170161110	2016-02-25				0	1	0	1	0	0	0	0	0	0	0	1	0
MW5040170161110	2016-03-10				0	1	0	1	0	0	0	0	0	0	0	1	0
MW5040170161110	2016-04-11				0	1	0	1	0	0	0	0	0	0	0	1	0
MW5040170161110	2016-06-28				0	1	0	1	0	0	0	0	0	0	0	1	0
MW5040170155742	2015-10-16				0	1	0	1	0	0	0	0	0	0	0	1	0
MW5040170155786	2015-10-16				0	1	0	1	0	0	0	0	0	0	0	1	0
MW5040170155786	2015-10-30				0	1	0	1	0	0	0	0	0	0	0	1	0
MW5040170155786	2015-11-30				0	1	0	1	0	0	0	0	0	0	0	1	0
MW5040170155786	2016-01-04				0	1	0	1	0	0	0	0	0	0	0	1	0
MW5040170155786	2016-03-31				0	1	0	1	0	0	0	0	0	0	0	1	0
MW5040170155786	2016-04-29				0	1	0	1	0	0	0	0	0	0	0	1	0
MW5040170155786	2016-05-30				0	1	0	1	0	0	0	0	0	0	0	1	0
MW5040170155786	2016-06-30				0	1	0	1	0	0	0	0	0	0	0	1	0
MW5040170156899	2015-12-14				0	1	0	1	0	0	0	0	0	0	0	1	0
MW5040170157025	2015-11-20				0	1	0	1	0	0	0	0	0	0	0	1	0
MW5040170157025	2015-12-04				0	1	0	1	0	0	0	0	0	0	0	1	0
MW5040170157025	2016-01-07				0	1	0	1	0	0	0	0	0	0	0	1	0
MW5040170157025	2016-03-10				0	1	0	1	0	0	0	0	0	0	0	1	0
MW5040170157025	2016-05-06				0	1	0	1	0	0	0	0	0	0	0	1	0
MW5040170157025	2016-06-07				0	1	0	1	0	0	0	0	0	0	0	1	0
MW5040170157025	2016-10-06				0	1	0	1	0	0	0	0	0	0	0	1	0
MW5040170157441	2015-12-21				0	1	0	1	0	0	0	0	0	0	0	1	0
MW5040170157441	2016-01-04				0	1	0	1	0	0	0	0	0	0	0	1	0
MW5040170157429	2015-12-31				0	1	0	1	0	0	0	0	0	0	0	1	0
MW5040170157429	2016-01-12				0	1	0	1	0	0	0	0	0	0	0	1	0
MW5040170157429	2016-01-26				0	1	0	1	0	0	0	0	0	0	0	1	0
MW5040170157654	2016-01-07				0	1	0	1	0	0	0	0	0	0	0	1	0
MW5040170157654	2016-01-21				0	1	0	1	0	0	0	0	0	0	0	1	0
MW5040170157654	2016-02-04				0	1	0	1	0	0	0	0	0	0	0	1	0
MW5040170157654	2016-03-04				0	1	0	1	0	0	0	0	0	0	0	1	0
MW5040170157654	2016-05-03				0	1	0	1	0	0	0	0	0	0	0	1	0
MW5040170157654	2016-05-30				0	1	0	1	0	0	0	0	0	0	0	1	0
MW5040170157654	2016-07-02				0	1	0	1	0	0	0	0	0	0	0	1	0
MW5040170157654	2016-08-30				0	1	0	1	0	0	0	0	0	0	0	1	0
MW5040170157362	2015-12-14				0	1	0	1	0	0	0	0	0	0	0	1	0
MW5040170157362	2016-01-14				0	1	0	1	0	0	0	0	0	0	0	1	0
MW5040170157362	2016-02-11				0	1	0	1	0	0	0	0	0	0	0	1	0
MW5040170157362	2016-03-11				0	1	0	1	0	0	0	0	0	0	0	1	0
MW5040170157362	2016-05-09				0	1	0	1	0	0	0	0	0	0	0	1	0
MW5040170156888	2015-12-11				0	1	0	1	0	0	0	0	0	0	0	1	0
MW5040170156888	2015-12-28				0	1	0	1	0	0	0	0	0	0	0	1	0
MW5040170156888	2016-01-26				0	1	0	1	0	0	0	0	0	0	0	1	0
MW5040170156147	2016-02-19				0	1	0	1	0	0	0	0	0	0	0	1	0
MW5040170161974	2016-03-02				0	0	0	1	0	0	0	0	1	0	0	0	0
MW5040170158273	2016-03-17				0	1	0	1	0	0	0	0	0	0	0	1	0
MW5040170158273	2016-04-01				0	1	0	1	0	0	0	0	0	0	0	1	0
MW5040170158273	2016-05-05				0	1	0	1	0	0	0	0	0	0	0	1	0
MW5040170158273	2016-06-03				0	1	0	1	0	0	0	0	0	0	0	1	0
MW5040170158273	2016-08-04				0	1	0	1	0	0	0	0	0	0	0	1	0
MW5040170158273	2016-09-05				0	1	0	1	0	0	0	0	0	0	0	1	0
MW5040170158273	2016-10-07				0	1	0	1	0	0	0	0	0	0	0	1	0
MW5040170158419	2015-12-28				0	1	0	1	0	0	0	0	0	0	0	1	0
MW5040170158419	2016-01-11				0	1	0	1	0	0	0	0	0	0	0	1	0
MW5040170161963	2016-03-16				0	1	0	1	0	0	0	0	0	0	0	0	0
MW5040170161963	2016-03-30				0	1	0	1	0	0	0	0	0	0	0	0	0
MW5040170161963	2016-04-13				0	1	0	1	0	0	0	0	0	0	0	0	0
MW5040170161963	2016-05-18				0	1	0	1	0	0	0	0	0	0	0	0	0
MW5040170161963	2016-06-15				0	1	0	1	0	0	0	0	0	0	0	0	0
MW5040170161963	2016-07-13				0	1	0	1	0	0	0	0	0	0	0	0	0
MW5040170161963	2016-08-10				0	1	0	1	0	0	0	0	0	0	0	0	0
MW5040170161963	2016-09-07				0	1	0	1	0	0	0	0	0	0	0	0	0
MW5040170161963	2016-10-05				0	1	0	1	0	0	0	0	0	0	0	0	0
MW5040170161121	2016-02-25				0	1	0	1	0	0	0	0	0	0	0	1	0
MW5040170161121	2016-04-12				0	1	0	1	0	0	0	0	0	0	0	1	0
MW5040170161121	2016-05-12				0	1	0	1	0	0	0	0	0	0	0	1	0
MW5040170161121	2016-06-03				0	1	0	1	0	0	0	0	0	0	0	1	0
MW5040170161121	2016-07-10				0	1	0	1	0	0	0	0	0	0	0	1	0
MW5040170161121	2016-10-06				0	1	0	1	0	0	0	0	0	0	0	1	0
MW5040170161659	2016-03-10				0	1	0	1	0	0	0	0	0	0	0	1	0
MW5040170161659	2016-03-22				0	1	0	1	0	0	0	0	0	0	0	1	0
MW5040170161659	2016-04-05				0	1	0	1	0	0	0	0	0	0	0	1	0
MW5040170161659	2016-05-05				0	1	0	1	0	0	0	0	0	0	0	1	0
MW5040170161659	2016-06-02				0	1	0	1	0	0	0	0	0	0	0	1	0
MW5040170161659	2016-06-02				0	1	0	1	0	0	0	0	0	0	0	1	0
MW5040170161659	2016-07-07				0	1	0	1	0	0	0	0	0	0	0	1	0
MW5040170161659	2016-08-08				0	1	0	1	0	0	0	0	0	0	0	1	0
MW5040170161659	2016-10-14				0	1	0	1	0	0	0	0	0	0	0	1	0
MW5040170161334	2016-08-08				0	1	0	1	0	0	0	0	0	0	0	1	0
MW5040170161334	2016-08-22				0	1	0	1	0	0	0	0	0	0	0	1	0
MW5040170161334	2016-10-21				0	1	0	1	0	0	0	0	0	0	0	1	0
MW5040170161727	2016-03-18				0	1	0	1	0	0	0	0	0	0	0	1	0
MW5040170161727	2016-04-04				0	1	0	1	0	0	0	0	0	0	0	1	0
MW5040170161727	2016-05-05				0	1	0	1	0	0	0	0	0	0	0	1	0
MW5040170161727	2016-06-10				0	1	0	1	0	0	0	0	0	0	0	1	0
MW5040170161727	2016-08-08				0	1	0	1	0	0	0	0	0	0	0	1	0
MW5040170161727	2016-10-20				0	1	0	1	0	0	0	0	0	0	0	1	0
MW5040170158936	2015-12-22				0	1	0	1	0	0	0	0	0	0	0	1	0
MW5040170158936	2016-01-04				0	1	0	1	0	0	0	0	0	0	0	1	0
MW5040170158936	2016-02-02				0	1	0	1	0	0	0	0	0	0	0	1	0
MW5040170158936	2016-03-01				0	1	0	1	0	0	0	0	0	0	0	1	0
MW5040170158936	2016-04-28				0	1	0	1	0	0	0	0	0	0	0	1	0
MW5040170158936	2016-06-30				0	1	0	1	0	0	0	0	0	0	0	1	0
MW5040170158936	2016-09-02				0	1	0	1	0	0	0	0	0	0	0	1	0
MW5040170158879	2016-01-26	2016-06-27			0	1	0	1	0	0	0	0	0	0	0	1	0
MW5040170158879	2016-02-09				0	1	0	1	0	0	0	0	0	0	0	1	0
MW5040170158879	2016-02-23				0	1	0	1	0	0	0	0	0	0	0	1	0
MW5040170158879	2016-03-24				0	1	0	1	0	0	0	0	0	0	0	1	0
MW5040170158879	2016-05-27				0	1	0	1	0	0	0	0	0	0	0	1	0
MW5040170158879	2016-06-27				0	1	0	1	0	0	0	0	0	0	0	1	0
MW5040170158802	2015-12-01				0	1	0	1	0	0	0	0	0	0	0	1	0
MW5040170158802	2015-01-12				0	1	0	1	0	0	0	0	0	0	0	1	0
MW5040170158802	2016-02-09				0	1	0	1	0	0	0	0	0	0	0	1	0
MW5040170158802	2016-05-09				0	1	0	1	0	0	0	0	0	0	0	1	0
MW5040170158802	2016-06-07				0	1	0	1	0	0	0	0	0	0	0	1	0
MW5040170158802	2016-07-08				0	1	0	1	0	0	0	0	0	0	0	1	0
MW5040170158802	2016-08-25				0	1	0	1	0	0	0	0	0	0	0	1	0
MW5040170158802	2016-09-27				0	1	0	1	0	0	0	0	0	0	0	1	0
MW5040170158756	2016-01-26				0	1	0	1	0	0	0	0	0	0	0	1	0
MW5040170158756	2016-02-09				0	1	0	1	0	0	0	0	0	0	0	1	0
MW5040170158756	2016-02-23				0	1	0	1	0	0	0	0	0	0	0	1	0
MW5040170158756	2016-02-23				0	1	0	1	0	0	0	0	0	0	0	1	0
MW5040170158756	2016-07-18				0	1	0	1	0	0	0	0	0	0	0	1	0
MW5040170158756	2016-08-19				0	1	0	1	0	0	0	0	0	0	0	1	0
MW5040170158756	2016-10-17				0	1	0	1	0	0	0	0	0	0	0	1	0
MW5040170158846	2015-12-18				0	1	0	1	0	0	0	0	0	0	0	1	0
MW5040170158846	2016-01-05				0	1	0	1	0	0	0	0	0	0	0	1	0
MW5040170158352	2016-08-29				0	1	0	1	0	0	0	0	0	0	0	1	0
MW5040170158352	2016-09-09				0	1	0	1	0	0	0	0	0	0	0	1	0
MW5040170158352	2016-10-13				0	1	0	1	0	0	0	0	0	0	0	1	0
MW5040170156956	2015-11-19				0	1	0	1	0	0	0	0	0	0	0	1	0
MW5040170156158	2016-03-04				0	0	0	1	0	0	0	0	1	0	0	1	0
MW5040170156158	2016-05-19				0	0	0	1	0	0	0	0	1	0	0	1	0
MW5040170156158	2016-06-22				0	0	0	1	0	0	0	0	1	0	0	1	0
MW5040170156158	2016-07-19				0	0	0	1	0	0	0	0	1	0	0	1	0
MW5040170156158	2016-08-19				0	0	0	1	0	0	0	0	1	0	0	1	0
MW5040170156822	2015-05-16				0	1	0	1	0	0	0	0	0	0	0	1	0
MW5040170156822	2016-05-30				0	1	0	1	0	0	0	0	0	0	0	1	0
MW5040170156822	2016-06-28				0	1	0	1	0	0	0	0	0	0	0	1	0
MW5040170156822	2016-08-05				0	1	0	1	0	0	0	0	0	0	0	1	0
MW5040170156822	2016-09-01				0	1	0	1	0	0	0	0	0	0	0	1	0
MW5040170156822	2016-10-10				0	1	0	1	0	0	0	0	0	0	0	1	0
MW5040170156002	2015-10-16				0	0	0	1	0	0	0	0	1	0	0	1	0
MW5040170156002	2015-10-30				0	0	0	1	0	0	0	0	1	0	0	1	0
MW5040170156002	2015-11-30				0	0	0	1	0	0	0	0	1	0	0	1	0
MW5040170156002	2016-01-04				0	0	0	1	0	0	0	0	1	0	0	1	0
MW5040170156002	2016-01-29				0	0	0	1	0	0	0	0	1	0	0	1	0
MW5040170156002	2016-05-20		4	Doctors decision	0	1	0	1	0	0	0	0	0	0	0	1	0
MW5040170156002	2016-06-24				0	1	0	1	0	0	0	0	0	0	0	1	0
MW5040170156002	2016-08-30				0	1	0	1	0	0	0	0	0	0	0	1	0
MW5040170156002	2016-10-07				0	1	0	1	0	0	0	0	0	0	0	1	0
MW5040170156079	2016-10-23				0	1	0	1	0	0	0	0	0	0	0	1	0
MW5040170156079	2015-11-09				0	1	0	1	0	0	0	0	0	0	0	1	0
MW5040170156079	2015-11-23				0	1	0	1	0	0	0	0	0	0	0	1	0
MW5040170156079	2015-12-24				0	1	0	1	0	0	0	0	0	0	0	1	0
MW5040170156079	2016-02-22				0	1	0	1	0	0	0	0	0	0	0	1	0
MW5040170156079	2016-08-02				0	1	0	1	0	0	0	0	0	0	0	1	0
MW5040170156079	2016-09-02				0	1	0	1	0	0	0	0	0	0	0	1	0
MW5040170156079	2016-10-06				0	1	0	1	0	0	0	0	0	0	0	1	0
MW5040170156091	2015-10-23				0	1	0	1	0	0	0	0	0	0	0	1	0
MW5040170156091	2015-11-05				0	1	0	1	0	0	0	0	0	0	0	1	0
MW5040170156091	2015-11-20				0	1	0	1	0	0	0	0	0	0	0	1	0
MW5040170156091	2015-11-30				0	1	0	1	0	0	0	0	0	0	0	1	0
MW5040170156091	2016-01-05				0	1	0	1	0	0	0	0	0	0	0	1	0
MW5040170156091	2016-03-07				0	1	0	1	0	0	0	0	0	0	0	1	0
MW5040170156091	2016-05-06				0	1	0	1	0	0	0	0	0	0	0	1	0
MW5040170156091	2016-08-09				0	1	0	1	0	0	0	0	0	0	0	1	0
MW5040170156091	2016-09-15				0	1	0	1	0	0	0	0	0	0	0	1	0
MW5040170156091	2016-10-17				0	1	0	1	0	0	0	0	0	0	0	1	0
MW5040170156945	2015-11-19				0	1	0	1	0	0	0	0	0	0	0	1	0
MW5040170156945	2015-12-03				0	1	0	1	0	0	0	0	0	0	0	1	0
MW5040170156945	2016-01-05				0	1	0	1	0	0	0	0	0	0	0	1	0
MW5040170156945	2016-04-08				0	1	0	1	0	0	0	0	0	0	0	1	0
MW5040170156945	2016-05-09				0	1	0	1	0	0	0	0	0	0	0	1	0
MW5040170156945	2016-06-10				0	1	0	1	0	0	0	0	0	0	0	1	0
MW5040170156945	2016-08-09				0	1	0	1	0	0	0	0	0	0	0	1	0
MW5040170156945	2016-10-06				0	1	0	1	0	0	0	0	0	0	0	1	0
MW5040170159128	2016-03-15				0	1	0	1	0	0	0	0	0	0	0	1	0
MW5040170159128	2016-03-31				0	1	0	1	0	0	0	0	0	0	0	1	0
MW5040170158150	2015-12-21				0	1	0	1	0	0	0	0	0	0	0	1	0
MW5040170158307	2015-12-22				0	1	0	1	0	0	0	0	0	0	0	1	0
MW5040170158307	2016-01-06				0	1	0	1	0	0	0	0	0	0	0	1	0
MW5040170158307	2016-01-19				0	1	0	1	0	0	0	0	0	0	0	1	0
MW5040170158307	2016-02-19				0	1	0	1	0	0	0	0	0	0	0	1	0
MW5040170158307	2016-03-21				0	1	0	1	0	0	0	0	0	0	0	1	0
MW5040170158307	2016-05-17				0	1	0	1	0	0	0	0	0	0	0	1	0
MW5040170158307	2016-06-26				0	1	0	1	0	0	0	0	0	0	0	1	0
MW5040170158307	2016-07-27				0	1	0	1	0	0	0	0	0	0	0	1	0
MW5040170158307	2016-08-30				0	1	0	1	0	0	0	0	0	0	0	1	0
MW5040170159410	2016-01-19				0	1	0	1	0	0	0	0	0	0	0	1	0
MW5040170159410	2016-02-02				0	1	0	1	0	0	0	0	0	0	0	1	0
MW5040170159410	2016-02-18				0	1	0	1	0	0	0	0	0	0	0	1	0
MW5040170159410	2016-03-18				0	1	0	1	0	0	0	0	0	0	0	1	0
MW5040170159274	2016-01-26				0	1	0	1	0	0	0	0	0	0	0	1	0
MW5040170159274	2016-02-09				0	1	0	1	0	0	0	0	0	0	0	1	0
MW5040170159274	2016-02-23				0	1	0	1	0	0	0	0	0	0	0	1	0
MW5040170159274	2016-03-24				0	1	0	1	0	0	0	0	0	0	0	1	0
MW5040170159274	2016-04-22				0	1	0	1	0	0	0	0	0	0	0	1	0
MW5040170159274	2016-05-23				0	1	0	1	0	0	0	0	0	0	0	1	0
MW5040170159274	2016-07-19				0	1	0	1	0	0	0	0	0	0	0	1	0
MW5040170159274	2016-08-22				0	1	0	1	0	0	0	0	0	0	0	1	0
MW5040170159274	2016-10-20				0	1	0	1	0	0	0	0	0	0	0	1	0
MW5040170157283	2015-11-26				0	1	0	1	0	0	0	0	0	0	0	1	0
MW5040170157283	2015-12-10				0	1	0	1	0	0	0	0	0	0	0	1	0
MW5040170157283	2015-01-08				0	1	0	1	0	0	0	0	0	0	0	1	0
MW5040170157283	2016-04-11				0	1	0	1	0	0	0	0	0	0	0	1	0
MW5040170157283	2016-05-10				0	1	0	1	0	0	0	0	0	0	0	1	0
MW5040170157126	2016-01-07				0	1	0	1	0	0	0	0	0	0	0	1	0
MW5040170157553	2015-12-21				0	1	0	1	0	0	0	0	0	0	0	1	0
MW5040170157553	2016-01-03				0	1	0	1	0	0	0	0	0	0	0	1	0
MW5040170157553	2016-02-08				0	1	0	1	0	0	0	0	0	0	0	1	0
MW5040170157553	2016-04-04				0	1	0	1	0	0	0	0	0	0	0	1	0
MW5040170157812	2016-01-22				0	1	0	1	0	0	0	0	0	0	0	1	0
MW5040170157812	2016-04-05				0	1	0	1	0	0	0	0	0	0	0	1	0
MW5040170157812	2016-03-07				0	1	0	1	0	0	0	0	0	0	0	1	0
MW5040170157812	2016-05-06				0	1	0	1	0	0	0	0	0	0	0	1	0
MW5040170157812	2015-07-04				0	1	0	1	0	0	0	0	0	0	0	1	0
MW5040170157812	2016-08-05				0	1	0	1	0	0	0	0	0	0	0	1	0
MW5040170157812	2016-09-12				0	1	0	1	0	0	0	0	0	0	0	1	0
MW5040170156585	2015-11-04				0	0	0	1	0	0	0	0	1	0	0	0	0
MW5040170156585	2015-09-21				0	0	0	1	0	0	0	0	1	0	0	0	0
MW5040170156585	2016-10-19				0	0	0	1	0	0	0	0	1	0	0	0	0
MW5040170155157	2016-01-29				0	1	0	1	0	0	0	0	0	0	0	1	0
MW5040170155157	2016-02-12				0	1	0	1	0	0	0	0	0	0	0	1	0
MW5040170155157	2016-02-26				0	1	0	1	0	0	0	0	0	0	0	1	0
MW5040170155157	2016-03-31				0	1	0	1	0	0	0	0	0	0	0	1	0
MW2040021012913	2016-01-13				0	1	0	1	0	0	0	0	0	0	0	1	0
MW2040021012913	2016-02-15				0	1	0	1	0	0	0	0	0	0	0	1	0
MW2040021012913	2016-04-12				0	1	0	1	0	0	0	0	0	0	0	1	0
MW2040021012913	2016-06-06				0	1	0	1	0	0	0	0	0	0	0	1	0
MW2040021012913	2016-08-31				0	1	0	1	0	0	0	0	0	0	0	1	0
MW2040021012913	2016-10-03				0	1	0	1	0	0	0	0	0	0	0	1	0
MW2040021012913	2016-11-08				0	1	0	1	0	0	0	0	0	0	0	1	0
MW5040170158385	2016-03-09				0	1	0	1	0	0	0	0	0	0	0	1	0
MW5040170158385	2016-05-10				0	1	0	1	0	0	0	0	0	0	0	1	0
MW5040170158385	2016-06-09				0	1	0	1	0	0	0	0	0	0	0	1	0
MW5040170159375	2016-01-18				0	1	0	1	0	0	0	0	0	0	0	1	0
MW5040170159375	2016-02-02				0	1	0	1	0	0	0	0	0	0	0	1	0
MW5040170159375	2016-02-16				0	1	0	1	0	0	0	0	0	0	0	1	0
MW5040170159375	2016-05-01				0	1	0	1	0	0	0	0	0	0	0	1	0
MW5040170159375	2016-05-03				0	1	0	1	0	0	0	0	0	0	0	1	0
MW5040170159375	2016-08-02				0	1	0	1	0	0	0	0	0	0	0	1	0
MW5040170159375	2016-10-31				0	1	0	1	0	0	0	0	0	0	0	1	0
MW5040170159870	2016-04-21				0	1	0	1	0	0	0	0	0	0	0	1	0
MW5040170159555	2016-02-05				0	1	0	1	0	0	0	0	0	0	0	1	0
MW5040170159555	2016-02-19				0	1	0	1	0	0	0	0	0	0	0	1	0
MW5040170159555	2016-03-21				0	1	0	1	0	0	0	0	0	0	0	1	0
MW5040170159555	2016-05-24				0	1	0	1	0	0	0	0	0	0	0	1	0
MW5040170159555	2016-06-09				0	1	0	1	0	0	0	0	0	0	0	1	0
MW5040170159049	2016-01-25				0	1	0	1	0	0	0	0	0	0	0	1	0
MW5040170159049	2016-02-12				0	1	0	1	0	0	0	0	0	0	0	1	0
MW5040170159049	2016-02-26				0	1	0	1	0	0	0	0	0	0	0	1	0
MW5040170159049	2016-04-04				0	1	0	1	0	0	0	0	0	0	0	1	0
MW5040170159049	2016-05-09				0	1	0	1	0	0	0	0	0	0	0	1	0
MW5040170159049	2016-06-03				0	1	0	1	0	0	0	0	0	0	0	1	0
MW5040170159049	2016-09-05				0	1	0	1	0	0	0	0	0	0	0	1	0
MW5040170159049	2016-10-13				0	1	0	1	0	0	0	0	0	0	0	1	0
MW5040170159735	2016-01-26				0	1	0	1	0	0	0	0	0	0	0	1	0
MW5040170159735	2016-02-09				0	1	0	1	0	0	0	0	0	0	0	1	0
MW5040170159735	2016-02-23				0	1	0	1	0	0	0	0	0	0	0	1	0
MW5040170159735	2016-02-24				0	1	0	1	0	0	0	0	0	0	0	1	0
MW5040170159735	2016-03-20				0	1	0	1	0	0	0	0	0	0	0	1	0
MW5040170159735	2016-05-20				0	1	0	1	0	0	0	0	0	0	0	1	0
MW5040170159735	2016-06-20				0	1	0	1	0	0	0	0	0	0	0	1	0
MW5040170159735	2016-07-21				0	1	0	1	0	0	0	0	0	0	0	1	0
MW5040170159735	2016-08-23				0	1	0	1	0	0	0	0	0	0	0	1	0
MW5040170159117	2016-02-11				0	1	0	1	0	0	0	0	0	0	0	1	0
MW5040170159285	2016-01-26				0	1	0	1	0	0	0	0	0	0	0	1	0
MW5040170159285	2016-02-09				0	1	0	1	0	0	0	0	0	0	0	1	0
MW5040170159285	2016-02-23				0	1	0	1	0	0	0	0	0	0	0	1	0
MW5040170159285	2016-03-24				0	1	0	1	0	0	0	0	0	0	0	1	0
MW5040170159285	2016-05-23				0	1	0	1	0	0	0	0	0	0	0	1	0
MW5040170159285	2016-07-19				0	1	0	1	0	0	0	0	0	0	0	1	0
MW5040170159285	2016-08-19				0	1	0	1	0	0	0	0	0	0	0	1	0
MW5040170159285	2016-10-20				0	1	0	1	0	0	0	0	0	0	0	1	0
MW5040170169152	2016-08-18				0	0	0	1	0	0	0	0	1	0	0	1	0
MW5040170169152	2016-09-02				0	0	0	1	0	0	0	0	1	0	0	1	0
MW5040170159241	2016-01-26				0	1	0	1	0	0	0	0	0	0	0	1	0
MW5040170159241	2016-02-08				0	1	0	1	0	0	0	0	0	0	0	1	0
MW5040170159241	2016-03-10				0	1	0	1	0	0	0	0	0	0	0	1	0
MW5040170159241	2016-04-12				0	1	0	1	0	0	0	0	0	0	0	1	0
MW5040170159241	2016-05-12				0	1	0	1	0	0	0	0	0	0	0	1	0
MW5040170159241	2016-06-21				0	1	0	1	0	0	0	0	0	0	0	1	0
MW5040170159241	2016-07-19				0	1	0	1	0	0	0	0	0	0	0	1	0
MW5040170159241	2016-06-26				0	1	0	1	0	0	0	0	0	0	0	1	0
MW5040170159597	2016-01-22				0	1	0	1	0	0	0	0	0	0	0	1	0
MW5040170159597	2016-02-05				0	1	0	1	0	0	0	0	0	0	0	1	0
MW5040170159597	2016-02-22				0	1	0	1	0	0	0	0	0	0	0	1	0
MW5040170159597	2016-05-16				0	1	0	1	0	0	0	0	0	0	0	1	0
MW5040170159597	2016-05-19				0	1	0	1	0	0	0	0	0	0	0	1	0
MW5040170159597	2016-07-15				0	1	0	1	0	0	0	0	0	0	0	1	0
MW5040170159597	2016-08-22				0	1	0	1	0	0	0	0	0	0	0	1	0
MW5040170159597	2016-11-03				0	1	0	1	0	0	0	0	0	0	0	1	0
MW5040170159005	2015-01-22				0	1	0	1	0	0	0	0	0	0	0	1	0
MW5040170159005	2016-02-05				0	1	0	1	0	0	0	0	0	0	0	1	0
MW5040170159005	2016-02-19				0	1	0	1	0	0	0	0	0	0	0	1	0
MW5040170159005	2016-03-21				0	1	0	1	0	0	0	0	0	0	0	1	0
MW5040170159005	2016-04-21				0	1	0	1	0	0	0	0	0	0	0	1	0
MW5040170159005	2016-06-20				0	1	0	1	0	0	0	0	0	0	0	1	0
MW5040170159005	2016-07-01				0	1	0	1	0	0	0	0	0	0	0	1	0
MW5040170159005	2016-08-04				0	1	0	1	0	0	0	0	0	0	0	1	0
MW5040170159005	2016-09-05				0	1	0	1	0	0	0	0	0	0	0	1	0
MW5040170159005	2016-10-07				0	1	0	1	0	0	0	0	0	0	0	1	0
MW5040170159601	2016-02-08				0	1	0	1	0	0	0	0	0	0	0	1	0
MW5040170159601	2016-03-22				0	1	0	1	0	0	0	0	0	0	0	1	0
MW5040170159601	2016-05-25				0	1	0	1	0	0	0	0	0	0	0	1	0
MW5040170159601	2016-06-23				0	1	0	1	0	0	0	0	0	0	0	1	0
MW5040170159601	2016-08-25				0	1	0	1	0	0	0	0	0	0	0	1	0
MW5040170159601	2016-10-28				0	1	0	1	0	0	0	0	0	0	0	1	0
MW5040170159038	2016-01-22				0	1	0	1	0	0	0	0	0	0	0	1	0
MW5040170159038	2016-02-05				0	1	0	1	0	0	0	0	0	0	0	1	0
MW5040170159038	2016-02-19				0	1	0	1	0	0	0	0	0	0	0	1	0
MW5040170159038	2016-03-21				0	1	0	1	0	0	0	0	0	0	0	1	0
MW5040170159038	2016-04-22				0	1	0	1	0	0	0	0	0	0	0	1	0
MW5040170159038	2016-06-24				0	1	0	1	0	0	0	0	0	0	0	1	0
MW5040170159038	2016-07-26				0	1	0	1	0	0	0	0	0	0	0	1	0
MW5040170159038	2016-09-26				0	1	0	1	0	0	0	0	0	0	0	1	0
MW5040170159038	2016-10-31				0	1	0	1	0	0	0	0	0	0	0	1	0
MW5040170159825	2016-01-29				0	1	1	0	0	0	0	0	0	0	0	1	0
MW5040170159825	2016-02-16				0	1	1	0	0	0	0	0	0	0	0	1	0
MW5040170159825	2016-03-17				0	1	0	1	0	0	0	0	0	0	0	1	0
MW5040170159825	2016-04-08		3	Swelling breasts	0	1	0	1	0	0	0	0	0	0	0	0	0
MW5040170159825	2016-04-22				0	1	0	1	0	0	0	0	0	0	0	0	0
MW5040170159825	2016-05-06				0	1	0	1	0	0	0	0	0	0	0	0	0
MW5040170159825	2016-06-06				0	1	0	1	0	0	0	0	0	0	0	0	0
MW5040170159825	2016-08-04				0	1	0	1	0	0	0	0	0	0	0	0	0
MW5040170159825	2016-09-02				0	1	0	1	0	0	0	0	0	0	0	0	0
MW5040170159825	2016-11-03				0	1	0	1	0	0	0	0	0	0	0	0	0
MW5040170159173	2016-01-28				0	1	1	0	0	0	0	0	0	0	0	1	0
MW5040170159173	2016-02-11				0	1	0	1	0	0	0	0	0	0	0	1	0
MW5040170159173	2016-02-26				0	1	0	1	0	0	0	0	0	0	0	1	0
MW5040170159173	2016-03-31				0	1	0	1	0	0	0	0	0	0	0	1	0
MW5040170159173	2016-06-24				0	1	0	1	0	0	0	0	0	0	0	1	0
MW5040170159173	2016-07-26				0	1	0	1	0	0	0	0	0	0	0	1	0
MW5040170159173	2016-09-29				0	1	0	1	0	0	0	0	0	0	0	1	0
MW5040170159173	2016-11-04				0	1	0	1	0	0	0	0	0	0	0	1	0
MW5040170159319	2016-02-18				0	1	1	0	0	0	0	0	0	0	0	1	0
MW5040170159319	2016-03-03				0	1	0	1	0	0	0	0	0	0	0	1	0
MW5040170159319	2016-03-31				0	1	0	1	0	0	0	0	0	0	0	1	0
MW5040170159319	2016-05-30				0	1	0	1	0	0	0	0	0	0	0	1	0
MW5040170159319	2016-06-27				0	1	0	1	0	0	0	0	0	0	0	1	0
MW5040170159319	2016-07-26				0	1	0	1	0	0	0	0	0	0	0	1	0
MW5040170159319	2016-08-22				0	1	0	1	0	0	0	0	0	0	0	1	0
MW5040170157036	2015-11-20				0	1	0	1	0	0	0	0	0	0	0	1	0
MW5040170157036	2015-12-04				0	1	0	1	0	0	0	0	0	0	0	1	0
MW5040170157036	2015-12-18				0	1	0	1	0	0	0	0	0	0	0	1	0
MW5040170157036	2016-03-17				0	1	0	1	0	0	0	0	0	0	0	1	0
MW5040170157036	2016-06-03				0	1	0	1	0	0	0	0	0	0	0	1	0
MW5040170157036	2016-10-04				0	1	0	1	0	0	0	0	0	0	0	1	0
MW5040170157676	2016-01-07				0	1	0	1	0	0	0	0	0	0	0	1	0
MW5040170157676	2016-10-31				0	1	0	1	0	0	0	0	0	0	0	1	0
MW5040170157676	2016-02-19				0	1	0	1	0	0	0	0	0	0	0	1	0
MW5040170157676	2016-03-21				0	1	0	1	0	0	0	0	0	0	0	1	0
MW5040170157676	2016-04-22				0	1	0	1	0	0	0	0	0	0	0	1	0
MW5040170157430	2016-01-12				0	1	0	1	0	0	0	0	0	0	0	1	0
MW5040170157430	2016-01-26				0	1	0	1	0	0	0	0	0	0	0	1	0
MW5040170157430	2016-02-23				0	1	0	1	0	0	0	0	0	0	0	1	0
MW5040170157430	2016-03-24				0	1	0	1	0	0	0	0	0	0	0	1	0
MW5040170157430	2016-04-28				0	1	0	1	0	0	0	0	0	0	0	1	0
MW5040170157430	2016-04-26				0	1	0	1	0	0	0	0	0	0	0	1	0
MW5040170157430	2016-06-20				0	1	0	1	0	0	0	0	0	0	0	1	0
MW5040170157430	2016-07-21				0	1	0	1	0	0	0	0	0	0	0	1	0
MW5040170157430	2016-08-23				0	1	0	1	0	0	0	0	0	0	0	1	0
MW5040170157430	2016-09-26				0	1	0	1	0	0	0	0	0	0	0	1	0
MW5040170157430	2016-10-28				0	1	0	1	0	0	0	0	0	0	0	1	0
MW5040170159645	2016-01-26				0	1	0	1	0	0	0	0	0	0	0	1	0
MW5040170159645	2016-02-09				0	1	0	1	0	0	0	0	0	0	0	1	0
MW5040170159645	2016-02-23				0	1	0	1	0	0	0	0	0	0	0	1	0
MW5040170159645	2016-03-10				0	1	0	1	0	0	0	0	0	0	0	1	0
MW5040170159645	2016-04-12				0	1	0	1	0	0	0	0	0	0	0	1	0
MW5040170159645	2016-06-06				0	1	0	1	0	0	0	0	0	0	0	1	0
MW5040170159353	2016-01-18				0	1	0	1	0	0	0	0	0	0	0	1	0
MW5040170159353	2016-02-02				0	1	0	1	0	0	0	0	0	0	0	1	0
MW5040170159353	2016-02-16				0	1	0	1	0	0	0	0	0	0	0	1	0
MW5040170159353	2016-03-17				0	1	0	1	0	0	0	0	0	0	0	1	0
MW5040170159353	2016-06-13				0	1	0	1	0	0	0	0	0	0	0	1	0
MW5040170159353	2016-07-14				0	1	0	1	0	0	0	0	0	0	0	1	0
MW5040170159353	2016-09-26				0	1	0	1	0	0	0	0	0	0	0	1	0
MW5040170159465	2016-01-05				0	1	1	0	0	0	0	0	0	0	0	1	0
MW5040170159465	2016-02-02				0	1	1	0	0	0	0	0	0	0	0	1	0
MW5040170159465	2016-02-16				0	1	0	1	0	0	0	0	0	0	0	1	0
MW5040170159465	2016-04-20				0	1	0	1	0	0	0	0	0	0	0	1	0
MW5040170159465	2016-05-17				0	1	0	1	0	0	0	0	0	0	0	1	0
MW5040170159465	2016-06-17				0	1	0	1	0	0	0	0	0	0	0	1	0
MW5040170159465	2016-07-21				0	1	0	1	0	0	0	0	0	0	0	1	0
MW5040170159465	2016-08-23				0	1	0	1	0	0	0	0	0	0	0	1	0
MW5040170159465	2016-09-29				0	1	0	1	0	0	0	0	0	0	0	1	0
MW5040170159465	2016-11-03				0	1	0	1	0	0	0	0	0	0	0	1	0
MW5040170159612	2016-01-22				0	1	0	1	0	0	0	0	0	0	0	1	0
MW5040170159612	2016-02-09				0	1	0	1	0	0	0	0	0	0	0	1	0
MW5040170159612	2016-03-21				0	1	0	1	0	0	0	0	0	0	0	1	0
MW5040170159612	2016-04-22				0	1	0	1	0	0	0	0	0	0	0	1	0
MW5040170159612	2016-04-24				0	1	0	1	0	0	0	0	0	0	0	1	0
MW5040170159612	2016-07-26				0	1	0	1	0	0	0	0	0	0	0	1	0
MW5040170159612	2016-09-27				0	1	0	1	0	0	0	0	0	0	0	1	0
MW5040170159612	2016-11-04				0	1	0	1	0	0	0	0	0	0	0	1	0
MW5040170159162	2016-02-08				0	1	0	1	0	0	0	0	0	0	0	1	0
MW5040170159162	2016-02-22				0	1	0	1	0	0	0	0	0	0	0	1	0
MW5040170159162	2016-03-23				0	1	0	1	0	0	0	0	0	0	0	1	0
MW5040170159162	2016-05-24				0	1	0	1	0	0	0	0	0	0	0	1	0
MW5040170159162	2016-08-26				0	1	0	1	0	0	0	0	0	0	0	1	0
MW5040170159162	2016-09-29				0	1	0	1	0	0	0	0	0	0	0	1	0
MW5040170159162	2016-11-04				0	1	0	1	0	0	0	0	0	0	0	1	0
MW5040170159375	2016-01-18				0	1	0	1	0	0	0	0	0	0	0	1	0
MW5040170159375	2016-02-02				0	1	0	1	0	0	0	0	0	0	0	1	0
MW5040170159375	2016-02-16				0	1	0	1	0	0	0	0	0	0	0	1	0
MW5040170159375	2016-04-01				0	1	0	1	0	0	0	0	0	0	0	1	0
MW5040170159375	2016-05-03				0	1	0	1	0	0	0	0	0	0	0	1	0
MW5040170159375	2016-08-02				0	1	0	1	0	0	0	0	0	0	0	1	0
MW5040170159375	2016-10-31				0	1	0	1	0	0	0	0	0	0	0	1	0
MW5040170159320	2016-01-18				0	1	0	1	0	0	0	0	0	0	0	1	0
MW5040170159320	2016-02-04				0	1	0	1	0	0	0	0	0	0	0	1	0
MW5040170159320	2016-03-03				0	1	0	1	0	0	0	0	0	0	0	1	0
MW5040170159320	2016-04-29				0	1	0	1	0	0	0	0	0	0	0	1	0
MW5040170159320	2016-05-30				0	1	0	1	0	0	0	0	0	0	0	1	0
MW5040170159320	2016-06-30				0	1	0	1	0	0	0	0	0	0	0	1	0
MW5040170159320	2016-09-30				0	1	0	1	0	0	0	0	0	0	0	1	0
MW5040170159320	2016-11-08				0	1	0	1	0	0	0	0	0	0	0	1	0
MW5040170159252	2015-12-31				0	1	0	1	0	0	0	0	0	0	0	1	0
MW5040170159252	2016-06-23				0	1	0	1	0	0	0	0	0	0	0	1	0
MW5040170159252	2016-07-07				0	1	0	1	0	0	0	0	0	0	0	1	0
MW5040170159252	2016-08-08				0	1	0	1	0	0	0	0	0	0	0	1	0
MW5040170159252	2016-11-08				0	1	0	1	0	0	0	0	0	0	0	1	0
MW5040170158161	2016-01-18				0	1	0	1	0	0	0	0	0	0	0	1	0
MW5040170158161	2016-02-02				0	1	0	1	0	0	0	0	0	0	0	1	0
MW5040170159926	2016-01-29				0	1	0	1	0	0	0	0	0	0	0	1	0
MW5040170159926	2016-02-12				0	1	0	1	0	0	0	0	0	0	0	1	0
MW5040170159926	2016-02-26				0	1	0	1	0	0	0	0	0	0	0	1	0
MW5040170159926	2016-03-31				0	1	0	1	0	0	0	0	0	0	0	1	0
MW5040170159926	2016-04-29				0	1	0	1	0	0	0	0	0	0	0	1	0
MW5040170159926	2016-05-30				0	1	0	1	0	0	0	0	0	0	0	1	0
MW5040170159926	2016-07-26				0	1	0	1	0	0	0	0	0	0	0	1	0
MW5040170159702	2016-04-11				0	1	0	1	0	0	0	0	0	0	0	1	0
MW5040170159702	2016-05-03				0	1	0	1	0	0	0	0	0	0	0	1	0
MW5040170159702	2016-06-30				0	1	0	1	0	0	0	0	0	0	0	1	0
MW5040170159702	2016-08-02				0	1	0	1	0	0	0	0	0	0	0	1	0
MW5040170159702	2016-09-30				0	1	0	1	0	0	0	0	0	0	0	1	0
MW5040170159207	2016-01-25				0	0	0	1	0	0	0	0	1	0	0	1	0
MW5040170159207	2016-02-08				0	0	0	1	0	0	0	0	1	0	0	1	0
MW5040170159207	2016-02-15				0	0	0	1	0	0	0	0	1	0	0	1	0
MW5040170159207	2016-03-03				0	0	0	1	0	0	0	0	1	0	0	1	0
MW5040170159207	2016-11-08				0	0	0	1	0	0	0	0	1	0	0	1	0
MW5040170159229	2016-01-13				0	0	0	1	0	0	0	0	1	1	0	0	0
MW5040170159229	2016-01-27				0	0	0	1	0	0	0	0	1	1	0	0	0
