# Supplementary material for: HIV treatment and monitoring patterns in routine practice: a multi-country retrospective chart review of patient care
Source: F1000Res. 2019 Jan 4;7:713. Originally published 2018 Jun 8. [Version 3] doi: 10.12688/f1000research.15169.3 (PMC6317496; doi:10.12688/f1000research.15169.3)
Supplement: Supplementary file 2 [file f1000research-7-19421-s0001.tgz]

Archive with 1 entries (1 files):
- 702257a0-5761-487a-8f73-b84c2571c68a.doc
